# Supplementary material for: Insights into novel diagnostic assay development, antimicrobial resistance, and pathogenicity in Proteus mirabilis through pan-genome analysis
Source: Appl Environ Microbiol. 2026 Feb 24;92(3):e01898-25. doi: 10.1128/aem.01898-25 (PMC12997850; doi:10.1128/aem.01898-25)
Supplement: Supplemental tables — Tables S1 to S7. [file aem.01898-25-s0004.xlsx]

## Sheet: Table S1
Table S1. Genome sequences (n = 679) of the Proteus spp. obtained from the NCBI GenBank Database.
Accession number	Contig number (> 200bp)	Completeness (%)	Contamination (%)	high-quality representative dataset
GCF_000783465.2	9	100	2.83784
GCF_000297835.1	2	100	0	high-quality representative genome
GCF_000313255.1	39	100	0
GCF_000783575.2	1	100	0	high-quality representative genome
GCF_000754995.1	2	100	0	high-quality representative genome
GCF_000444425.1	1	100	0	high-quality representative genome
GCF_000372565.1	99	100	0	high-quality representative genome
GCF_000497855.1	51	100	0	high-quality representative genome
GCF_000770765.1	91	100	0
GCF_000160755.1	54	100	0	high-quality representative genome
GCF_000755485.1	1	100	0	high-quality representative genome
GCF_000069965.1	2	100	0	high-quality representative genome
GCF_000297815.1	8	100	0	high-quality representative genome
GCF_000783595.2	3	100	0	high-quality representative genome
GCF_001060325.1	182	100	0	high-quality representative genome
GCF_001049975.1	60	100	0	high-quality representative genome
GCF_000783875.2	1	100	0	high-quality representative genome
GCF_000972665.1	108	100	0	high-quality representative genome
GCF_001049955.1	13	100	0	high-quality representative genome
GCF_000784015.2	1	100	0.540541
GCF_001060285.1	166	100	0
GCF_001062135.1	113	100	0
GCF_001060835.1	146	100	0
GCF_001060355.1	201	100	0
GCF_001061595.1	351	100	0
GCF_001060765.1	73	100	0
GCF_001062655.1	105	100	0	high-quality representative genome
GCF_001062385.1	157	100	0.540541
GCF_001062745.1	168	100	0
GCF_001065915.1	98	100	0
GCF_001063205.1	141	100	0
GCF_001063035.1	199	100	0.540541
GCF_001063575.1	127	100	0
GCF_001066855.1	331	100	0
GCF_001064105.1	185	100	0
GCF_001076715.1	72	100	0
GCF_001064375.1	125	100	0	high-quality representative genome
GCF_001076755.1	76	100	0
GCF_001065085.1	85	100	0	high-quality representative genome
GCF_001076705.1	104	100	0	high-quality representative genome
GCF_001076695.1	138	100	0	high-quality representative genome
GCF_001640165.1	32	100	8.77193
GCF_001281565.1	1	100	0	high-quality representative genome
GCF_001281545.1	1	99.4595	0
GCF_001553525.1	62	100	0
GCF_001604705.1	35	100	0.540541	high-quality representative genome
GCF_001448445.1	100	100	0
GCF_001462475.1	204	100	0
GCF_001617295.1	59	100	0
GCF_001617305.1	92	100	0
GCF_001653835.1	149	100	0
GCF_001619795.1	90	100	0	high-quality representative genome
GCF_001463025.1	126	100	0
GCF_001640985.1	1	100	0	high-quality representative genome
GCF_001653845.1	190	100	0
GCF_001654855.1	293	100	0.18018
GCF_001654965.1	56	100	0
GCF_001808035.1	53	100	0
GCF_001867325.1	610	100	0
GCF_002055685.1	1	100	0.540541	high-quality representative genome
GCF_001858185.1	60	100	0	high-quality representative genome
GCF_002180115.1	2	100	0	high-quality representative genome
GCF_002265385.1	62	100	0
GCF_002265355.1	87	100	0.540541	high-quality representative genome
GCF_002206145.2	1	100	0	high-quality representative genome
GCF_002197405.1	4	100	0	high-quality representative genome
GCF_002310875.1	3	99.4595	0
GCF_002180235.1	2	100	0	high-quality representative genome
GCF_002310895.1	2	99.8198	0.27027
GCF_002417445.1	96	100	0	high-quality representative genome
GCF_002591155.1	1	100	0.540541	high-quality representative genome
GCF_002607735.1	44	100	0	high-quality representative genome
GCF_002749905.1	42	100	0	high-quality representative genome
GCF_002777965.1	33	100	0	high-quality representative genome
GCF_002861105.1	20	100	0	high-quality representative genome
GCF_002936215.2	49	100	0	high-quality representative genome
GCF_002944495.1	1	100	0	high-quality representative genome
GCF_002945235.1	1	100	0	high-quality representative genome
GCF_003051845.1	1	99.9228	0	high-quality representative genome
GCF_003024745.1	89	100	0	high-quality representative genome
GCF_003030945.1	1	100	0	high-quality representative genome
GCF_003073935.1	6	100	0	high-quality representative genome
GCF_003144475.1	32	100	7.01754	high-quality representative genome
GCF_003075585.1	4	100	0	high-quality representative genome
GCF_003144325.1	38	100	0	high-quality representative genome
GCF_003144335.1	32	100	0	high-quality representative genome
GCF_003144395.1	52	100	0	high-quality representative genome
GCF_003144435.1	27	100	0	high-quality representative genome
GCF_003144405.1	35	100	0	high-quality representative genome
GCF_003144375.1	51	100	0	high-quality representative genome
GCF_003144535.1	26	100	0	high-quality representative genome
GCF_003144445.1	44	100	0	high-quality representative genome
GCF_003144555.1	31	100	0.540541	high-quality representative genome
GCF_003144495.1	45	100	0	high-quality representative genome
GCF_003144505.1	40	100	0	high-quality representative genome
GCF_003171695.1	177	100	0.540541
GCF_003175415.1	216	100	0
GCF_003175435.1	118	100	0
GCF_003175455.1	210	100	0
GCF_003175475.1	150	100	0
GCF_003176495.1	175	100	0.540541	high-quality representative genome
GCF_003175495.1	186	100	0
GCF_003204115.1	2	100	0
GCF_003185705.1	63	100	0	high-quality representative genome
GCF_003194305.1	2	100	0	high-quality representative genome
GCF_003322945.1	55	100	0
GCF_003336825.1	27	100	0	high-quality representative genome
GCF_003583505.1	55	100	0
GCF_003687785.1	1000	99.4595	0
GCF_003688085.1	747	100	3.02211
GCF_003812525.1	1	100	0.540541	high-quality representative genome
GCF_003855615.1	1	100	0	high-quality representative genome
GCF_003855635.1	1	100	0	high-quality representative genome
GCF_003856175.1	48	100	0
GCF_003856195.1	74	100	0
GCF_003977485.1	64	100	0	high-quality representative genome
GCF_004116975.1	1	100	0	high-quality representative genome
GCF_003856215.1	102	100	0.540541
GCF_004145395.1	409	100	0
GCF_004179395.1	393	100	0
GCF_004145855.1	432	99.4595	1.62162
GCF_004347585.1	89	100	0
GCF_004522505.1	292	100	1.71171
GCF_004569245.1	511	99.4595	0.810811
GCF_004570075.1	539	100	0
GCF_004570175.1	523	100	0.31941
GCF_004570145.1	422	99.4595	0
GCF_004570215.1	73	100	0
GCF_004570225.1	45	100	0
GCF_004570275.1	422	99.4595	0
GCF_004570645.1	461	99.1365	0.04914
GCF_004570595.1	61	100	0
GCF_004570705.1	93	100	2.7027
GCF_004570715.1	68	100	0
GCF_004570745.1	67	100	0
GCF_004570775.1	565	99.4595	0.27027
GCF_004570785.1	257	100	0
GCF_004570765.1	269	99.7297	0
GCF_007097095.1	82	100	0
GCF_006508085.1	514	100	1.26126
GCF_007012285.1	1	100	0	high-quality representative genome
GCF_007004575.1	107	100	6.48649
GCF_007197625.1	51	100	0	high-quality representative genome
GCF_007197655.1	55	100	1.08108
GCF_008041895.1	1	100	0	high-quality representative genome
GCF_008195605.1	2	100	0	high-quality representative genome
GCF_008705195.1	1	100	0	high-quality representative genome
GCF_009183685.1	95	100	0
GCF_009183705.1	128	100	0
GCF_009183735.1	97	100	0
GCF_009184605.1	138	100	0.27027
GCF_009684635.1	1	100	0	high-quality representative genome
GCF_009684595.1	1	100	0	high-quality representative genome
GCF_009429045.2	3	100	0	high-quality representative genome
GCF_009684665.1	1	100	0	high-quality representative genome
GCF_009718745.1	129	100	0
GCF_009740265.1	4	100	0.540541	high-quality representative genome
GCF_009749085.1	144	100	0
GCF_009749175.1	83	100	0
GCF_009749185.1	90	100	0
GCF_009749225.1	122	100	0
GCF_009749245.1	85	100	0
GCF_009749255.1	139	100	0
GCF_009821615.1	71	100	0
GCF_009821695.1	72	100	0
GCF_009806715.1	3	100	0
GCF_009828885.1	66	100	0.540541
GCF_009828895.1	70	100	0.540541
GCF_009828975.1	70	100	0.540541
GCF_009829055.1	109	100	0.540541
GCF_009907015.1	304	100	0.27027
GCF_009915125.1	24	100	0	high-quality representative genome
GCF_009914335.1	1	100	0.540541	high-quality representative genome
GCF_009915135.1	25	100	0	high-quality representative genome
GCF_009915175.1	58	100	0	high-quality representative genome
GCF_009915195.1	43	100	0	high-quality representative genome
GCF_009915225.1	357	100	0
GCF_009915235.1	39	100	0.540541	high-quality representative genome
GCF_009915285.1	33	100	0	high-quality representative genome
GCF_009915245.1	56	100	0	high-quality representative genome
GCF_009915295.1	35	100	0	high-quality representative genome
GCF_009915325.1	390	100	0
GCF_009915345.1	318	100	0
GCF_009915335.1	32	100	0	high-quality representative genome
GCF_009915355.1	50	100	0	high-quality representative genome
GCF_009915365.1	171	100	0
GCF_009915425.1	48	100	0
GCF_009915435.1	94	100	0	high-quality representative genome
GCF_009915465.1	65	100	0
GCF_009915475.1	80	100	0
GCF_009915485.1	35	100	0
GCF_009915525.1	283	100	0
GCF_009915535.1	205	100	0
GCF_009915565.1	102	100	0	high-quality representative genome
GCF_009915585.1	42	100	0	high-quality representative genome
GCF_009915595.1	61	100	0	high-quality representative genome
GCF_009915625.1	237	100	0
GCF_009915635.1	211	100	0
GCF_009915665.1	281	100	0
GCF_009915695.1	262	100	0.540541
GCF_009915725.1	341	100	0
GCF_009915745.1	166	100	0
GCF_009915775.1	311	100	0
GCF_009915805.1	208	100	0
GCF_009915825.1	42	100	0
GCF_009915835.1	426	100	0
GCF_009915865.1	350	100	0
GCF_009915935.1	38	100	0	high-quality representative genome
GCF_009915875.1	224	100	0
GCF_009915925.1	29	100	0
GCF_009915965.1	25	100	0	high-quality representative genome
GCF_009915985.1	29	100	0
GCF_009915995.1	26	100	0	high-quality representative genome
GCF_009916025.1	46	100	0	high-quality representative genome
GCF_009916035.1	237	100	0
GCF_009916045.1	314	100	0.540541
GCF_009916085.1	315	100	0
GCF_009931275.1	2	100	0.216216	high-quality representative genome
GCF_010287885.1	399	100	0
GCF_010287895.1	428	100	0
GCF_010588155.1	517	100	0.540541
GCF_010590425.1	613	100	1.23123
GCF_010590385.1	653	100	0.315315
GCF_010590755.1	735	100	1.26126
GCF_010590805.1	691	100	0.589681
GCF_010590845.1	501	100	0
GCF_010591025.1	744	100	0.108108
GCF_010591085.1	1687	100	2.06416
GCF_010591405.1	357	100	0.720721
GCF_010594665.1	1140	100	0.108108
GCF_010594685.1	1235	100	0.647791
GCF_010597725.1	1466	100	0.900901
GCF_010597885.1	1250	100	0.540541
GCF_010598005.1	924	100	0
GCF_010598095.1	917	100	0
GCF_010692865.1	1	100	0	high-quality representative genome
GCF_011045575.1	1	100	0.540541	high-quality representative genome
GCF_011045795.1	4	100	1.62162
GCF_011045835.1	3	100	0.540541	high-quality representative genome
GCF_011045855.1	3	100	0.540541
GCF_011045815.1	5	100	1.08108	high-quality representative genome
GCF_011046025.1	4	100	0.540541	high-quality representative genome
GCF_011067125.1	60	100	0	high-quality representative genome
GCF_011078105.1	54	100	0
GCF_011149675.1	3	100	0
GCF_011365085.1	49	100	0
GCF_011383025.1	1	100	0	high-quality representative genome
GCF_011383045.1	1	100	0	high-quality representative genome
GCF_011602785.1	138	100	0
GCF_011602825.1	140	100	0
GCF_011602865.1	148	100	0
GCF_011602885.1	154	100	0
GCF_011602905.1	135	100	0
GCF_011602895.1	138	100	0
GCF_011602945.1	142	100	0
GCF_011602955.1	127	100	0
GCF_011602985.1	172	100	0
GCF_011602995.1	160	100	0
GCF_011603015.1	162	100	0
GCF_011604025.1	149	100	0
GCF_011604045.1	132	100	0
GCF_011604055.1	120	100	0
GCF_011604085.1	142	100	0
GCF_011604105.1	152	100	0
GCF_011604125.1	132	100	0
GCF_011604135.1	132	100	0
GCF_011604145.1	142	100	0
GCF_011604155.1	150	100	0
GCF_011604205.1	141	100	0
GCF_012030315.1	57	100	0
GCF_012030515.1	95	100	0
GCF_012360255.1	171	100	1.65165
GCF_012516515.1	1	100	0	high-quality representative genome
GCF_013122195.1	3	100	0	high-quality representative genome
GCF_013171285.1	1	100	0.540541	high-quality representative genome
GCF_013171305.1	2	100	0.540541
GCF_013184265.1	77	100	0
GCF_013184655.1	81	100	0
GCF_013184675.1	199	100	0
GCF_013184695.1	95	100	0
GCF_013184715.1	510	100	0.27027
GCF_013255765.1	2	100	0
GCF_013256075.1	4	100	0	high-quality representative genome
GCF_013343255.1	3	100	0
GCF_013357405.1	1	100	0.540541	high-quality representative genome
GCF_013357425.1	1	100	0.540541	high-quality representative genome
GCF_013357445.1	1	100	0	high-quality representative genome
GCF_013357465.1	1	100	0	high-quality representative genome
GCF_013357485.1	1	100	0	high-quality representative genome
GCF_013357505.1	1	100	0	high-quality representative genome
GCF_013357525.1	1	100	0	high-quality representative genome
GCF_013357565.1	1	100	0	high-quality representative genome
GCF_013357545.1	1	100	0	high-quality representative genome
GCF_013357585.1	1	100	0	high-quality representative genome
GCF_013358795.1	1	100	0	high-quality representative genome
GCF_014212505.1	97	100	0	high-quality representative genome
GCF_014212535.1	355	100	1.95195
GCF_014212545.1	105	100	0	high-quality representative genome
GCF_014212555.1	178	100	0
GCF_014212565.1	173	100	0.18018
GCF_014212615.1	112	100	0	high-quality representative genome
GCF_014212635.1	145	100	0
GCF_014212655.1	81	100	0	high-quality representative genome
GCF_014212665.1	122	100	0
GCF_014212675.1	84	100	0
GCF_014250535.1	1	100	0	high-quality representative genome
GCF_014324285.1	70	100	0.540541
GCF_014712265.1	84	100	0
GCF_014843115.1	1	100	1.08108
GCF_014897315.1	83	100	0	high-quality representative genome
GCF_014931585.1	1	100	0	high-quality representative genome
GCF_015169015.1	1	100	0.540541	high-quality representative genome
GCF_015235315.1	61	100	0
GCF_015475555.1	1	100	0	high-quality representative genome
GCF_015556805.1	105	100	0.540541
GCF_015550355.1	69	100	0.540541
GCF_015560685.1	63	100	0.0772201	high-quality representative genome
GCF_015666255.1	10	99.4595	0
GCF_015693865.1	1	100	0	high-quality representative genome
GCF_015693965.1	1	100	0	high-quality representative genome
GCF_015693985.1	1	100	0	high-quality representative genome
GCF_015694025.1	1	100	0	high-quality representative genome
GCF_015694005.1	1	100	0	high-quality representative genome
GCF_015722565.1	60	100	0	high-quality representative genome
GCF_015722545.1	68	100	0
GCF_016028675.1	1	100	5.13557	high-quality representative genome
GCF_015722765.1	83	100	0
GCF_015722795.1	80	100	0	high-quality representative genome
GCF_015722865.1	59	100	0	high-quality representative genome
GCF_015723795.1	45	100	0	high-quality representative genome
GCF_015739625.1	53	100	0	high-quality representative genome
GCF_015739765.1	54	100	0
GCF_015739905.1	76	100	0.216216	high-quality representative genome
GCF_015740105.1	50	100	0	high-quality representative genome
GCF_015740205.1	21	100	0	high-quality representative genome
GCF_015841135.1	4	100	0	high-quality representative genome
GCF_016237345.1	34	100	0	high-quality representative genome
GCF_016238105.1	26	100	0	high-quality representative genome
GCF_016238545.1	59	100	0	high-quality representative genome
GCF_016239165.1	58	100	0	high-quality representative genome
GCF_016239305.1	72	100	0	high-quality representative genome
GCF_016239325.1	28	100	0	high-quality representative genome
GCF_016405805.1	51	100	0
GCF_016405815.1	24	100	0	high-quality representative genome
GCF_016405845.1	50	100	0	high-quality representative genome
GCF_016647575.1	1	100	0	high-quality representative genome
GCF_016725905.1	1	100	0	high-quality representative genome
GCF_016746175.1	93	100	0
GCF_016746155.1	80	100	0
GCF_016746195.1	51	100	0
GCF_016746215.1	54	100	0
GCF_016772335.1	1	100	0	high-quality representative genome
GCF_016772355.1	1	100	0	high-quality representative genome
GCF_016905865.1	379	100	0
GCF_016939715.1	3	100	0
GCF_016939735.1	4	100	0
GCF_017116785.1	69	100	0
GCF_017114525.1	6	100	2.7027
GCF_017116795.1	89	100	0.540541
GCF_017161055.1	2	100	0	high-quality representative genome
GCF_017169595.1	57	100	0
GCF_017169635.1	51	100	0
GCF_017169615.1	58	100	0
GCF_017169655.1	47	100	0	high-quality representative genome
GCF_017169675.1	47	100	0	high-quality representative genome
GCF_017169695.1	47	100	0	high-quality representative genome
GCF_017169715.1	52	100	0
GCF_017169735.1	58	100	0.540541	high-quality representative genome
GCF_017169745.1	52	100	0
GCF_017169755.1	58	100	0.540541	high-quality representative genome
GCF_017169815.1	52	100	0
GCF_017169835.1	53	100	0
GCF_017169855.1	52	100	0
GCF_017169865.1	52	100	0
GCF_017169915.1	50	100	0	high-quality representative genome
GCF_017169895.1	52	100	0
GCF_017169925.1	52	100	0
GCF_017169955.1	53	100	0
GCF_017169975.1	53	100	0
GCF_017169995.1	65	100	0
GCF_017170015.1	51	100	0
GCF_017170055.1	53	100	0
GCF_017170035.1	65	100	0
GCF_017693175.1	60	100	0
GCF_017309565.1	7	100	0
GCF_017693215.1	89	100	0.0900901
GCF_017693275.1	42	100	0	high-quality representative genome
GCF_017693315.1	78	100	0
GCF_017693355.1	62	100	0
GCF_017693395.1	46	100	0
GCF_017693405.1	64	100	0
GCF_017808555.1	3	100	0
GCF_017901195.1	2	100	0
GCF_018066465.1	288	100	0.540541
GCF_018067425.1	122	100	0
GCF_018067625.1	154	100	0
GCF_018067675.1	166	100	0
GCF_018067725.1	48	100	0	high-quality representative genome
GCF_018067925.1	158	100	0
GCF_018067965.1	187	100	0
GCF_018068005.1	291	100	0
GCF_018068025.1	241	100	0
GCF_018068065.1	473	100	0
GCF_018068085.1	279	100	0
GCF_018068325.1	242	100	0
GCF_018068605.1	57	100	0
GCF_018068805.1	74	100	0
GCF_018068845.1	73	100	0
GCF_018068875.1	85	100	0
GCF_018068905.1	399	100	0
GCF_018068925.1	37	100	0	high-quality representative genome
GCF_018068945.1	416	100	0
GCF_018068965.1	368	100	0
GCF_018068985.1	426	100	0
GCF_018068995.1	386	99.4595	0
GCF_018069025.1	365	100	0
GCF_018069045.1	413	100	0
GCF_018069065.1	74	100	0
GCF_018069075.1	68	100	0
GCF_018069105.1	67	100	0
GCF_018069145.1	483	100	0
GCF_018069435.1	57	100	0
GCF_018138925.1	1	100	0	high-quality representative genome
GCF_018138945.1	1	100	0	high-quality representative genome
GCF_018138985.1	1	100	0	high-quality representative genome
GCF_018139005.1	1	100	0	high-quality representative genome
GCF_018139105.1	1	100	0	high-quality representative genome
GCF_018223585.1	1	100	0	high-quality representative genome
GCF_018286575.1	1	100	0.540541	high-quality representative genome
GCF_018334195.1	72	100	0
GCF_018334205.1	48	100	0
GCF_018334235.1	44	100	0	high-quality representative genome
GCF_018334245.1	70	100	0
GCF_018334255.1	90	100	0
GCF_018334315.1	50	100	0
GCF_018334295.1	75	100	0
GCF_018334335.1	63	100	0
GCF_018334375.1	44	100	0
GCF_018334355.1	84	100	0	high-quality representative genome
GCF_018334395.1	75	100	0	high-quality representative genome
GCF_018334415.1	66	100	0
GCF_018334425.1	52	100	0.540541
GCF_018334455.1	82	100	0
GCF_018334475.1	83	100	0
GCF_018336495.1	2	100	0	high-quality representative genome
GCF_018421655.1	179	100	0
GCF_018422015.1	482	100	0
GCF_018422315.1	141	100	0
GCF_018441545.1	127	100	0
GCF_018442055.1	74	100	0
GCF_018476835.1	89	100	0
GCF_018917705.1	51	100	0
GCF_018861165.1	149	100	0.720721
GCF_018966545.1	200	100	0
GCF_018966595.1	23	100	0
GCF_018972025.2	1	100	1.08108
GCF_019050375.1	60	100	0	high-quality representative genome
GCF_019192645.1	3	100	0	high-quality representative genome
GCF_019344855.1	2	100	0	high-quality representative genome
GCF_019375415.1	56	100	0	high-quality representative genome
GCF_019376775.1	51	100	0	high-quality representative genome
GCF_019376795.1	41	100	0	high-quality representative genome
GCF_019572235.1	100	100	0
GCF_019443785.1	1	100	0	high-quality representative genome
GCF_019660825.1	79	100	0
GCF_020011195.1	438	100	1.44144
GCF_020011205.1	98	100	0.540541
GCF_020024955.1	4	100	0.540541	high-quality representative genome
GCF_020097355.1	1	100	0	high-quality representative genome
GCF_020523655.1	121	100	0
GCF_020523765.1	85	100	0
GCF_020535465.1	1	100	0.540541	high-quality representative genome
GCF_020564345.1	67	100	0.540541
GCF_020640995.1	4	100	0.216216	high-quality representative genome
GCF_021095605.1	422	100	4.35435
GCF_020866825.1	3	100	4.32432
GCF_021095615.1	330	100	1.29129
GCF_021095635.1	436	100	1.92192
GCF_021095625.1	725	100	8.13814
GCF_021095705.1	128	100	0.540541
GCF_021095725.1	59	100	0
GCF_021095735.1	324	100	5.07508
GCF_021095745.1	206	100	2.7027
GCF_021095785.1	413	99.2793	4.7229
GCF_021095805.1	163	100	1.11111
GCF_021095885.1	1228	100	9.60384
GCF_021095925.1	245	100	2.19219
GCF_021373395.1	68	100	0.0600601	high-quality representative genome
GCF_021095905.1	955	100	7.46656
GCF_021228935.1	2	100	0
GCF_021533285.1	487	100	0
GCF_021440385.1	95	100	0	high-quality representative genome
GCF_021533295.1	524	100	0
GCF_021533335.1	471	100	0
GCF_021533345.1	436	100	0.540541
GCF_022253455.1	120	100	0
GCF_022349905.1	199	100	0
GCF_022353845.1	1	100	0.540541
GCF_022354605.1	1	100	0.540541
GCF_022369495.1	2	100	0	high-quality representative genome
GCF_022406495.1	253	100	0
GCF_022406575.1	218	100	0
GCF_022406525.1	460	100	0
GCF_022407695.1	103	100	0
GCF_022407705.1	136	100	0
GCF_022407835.1	119	100	0
GCF_022407925.1	114	100	0
GCF_022407845.1	101	100	0
GCF_022407975.1	68	100	0	high-quality representative genome
GCF_022408095.1	85	100	0
GCF_022408195.1	79	100	0
GCF_022408215.1	103	100	0	high-quality representative genome
GCF_022408675.1	102	100	0
GCF_022408695.1	81	100	0	high-quality representative genome
GCF_022408715.1	107	100	0	high-quality representative genome
GCF_022408735.1	129	100	0
GCF_022408775.1	137	100	0
GCF_022408745.1	100	100	0
GCF_022408785.1	100	100	0.540541	high-quality representative genome
GCF_022453625.1	1	100	0	high-quality representative genome
GCF_022802315.1	128	100	0
GCF_022802325.1	132	100	0
GCF_022802355.1	68	100	0
GCF_022802375.1	130	100	0
GCF_022802395.1	68	100	0
GCF_022802415.1	124	100	0
GCF_022802435.1	131	100	0
GCF_022802455.1	66	100	0
GCF_022802475.1	68	100	0
GCF_022802485.1	69	100	0
GCF_022802535.1	71	100	0
GCF_022802515.1	46	100	0	high-quality representative genome
GCF_022802545.1	67	100	0
GCF_022802575.1	123	100	0	high-quality representative genome
GCF_022802595.1	61	100	0
GCF_022802605.1	127	100	0
GCF_022802635.1	127	100	0
GCF_022802655.1	125	100	0
GCF_022802695.1	65	100	0
GCF_022802665.1	62	100	0	high-quality representative genome
GCF_022968655.1	39	100	0
GCF_023093855.1	1	100	0	high-quality representative genome
GCF_023100685.1	1	100	0	high-quality representative genome
GCF_023242175.1	1	100	0	high-quality representative genome
GCF_023242195.1	1	100	0	high-quality representative genome
GCF_023604285.1	79	100	0.870871
GCF_023604305.1	73	99.5135	0
GCF_023604315.1	63	99.5135	0
GCF_023604335.1	182	99.5135	0.0982801
GCF_023604365.1	81	99.5135	0
GCF_023604385.1	80	99.5135	0
GCF_023604395.1	92	100	0
GCF_023604425.1	116	99.5135	0
GCF_023604445.1	68	100	0
GCF_023604465.1	107	99.5135	0
GCF_023604475.1	64	99.5135	0
GCF_023604485.1	173	100	0
GCF_023604525.1	179	99.5135	0.03003
GCF_023604545.1	76	99.5135	0
GCF_023604555.1	90	99.5135	0
GCF_023604565.1	66	99.5135	0
GCF_023604605.1	121	99.5135	0
GCF_023604625.1	82	99.5135	1.08108
GCF_023604645.1	82	99.5135	0
GCF_023604655.1	72	99.5135	0
GCF_023604675.1	58	99.5135	0
GCF_023604705.1	62	100	0
GCF_023604725.1	57	99.5135	0	high-quality representative genome
GCF_023604745.1	99	99.5135	0.540541	high-quality representative genome
GCF_023604755.1	74	99.5135	0	high-quality representative genome
GCF_023604785.1	88	99.5135	0
GCF_023604805.1	110	99.5135	0
GCF_023604825.1	92	99.5135	0.216216	high-quality representative genome
GCF_023604855.1	63	99.5135	0
GCF_023653375.1	96	100	0
GCF_023653395.1	112	100	0	high-quality representative genome
GCF_023701425.1	46	100	0	high-quality representative genome
GCF_023702555.1	1	100	0	high-quality representative genome
GCF_023702575.1	3	100	0
GCF_023702595.1	3	100	0
GCF_023913455.1	158	100	0.216216	high-quality representative genome
GCF_023913495.1	263	100	0.756757
GCF_024106345.1	541	100	0.0900901
GCF_024129515.1	84	100	0	high-quality representative genome
GCF_024138795.1	4	100	0
GCF_024138815.1	3	100	0	high-quality representative genome
GCF_024138835.1	4	100	0
GCF_024621985.1	36	100	0	high-quality representative genome
GCF_024654645.1	66	100	0	high-quality representative genome
GCF_024655085.1	40	100	0
GCF_025030095.1	621	100	0
GCF_025030105.1	329	100	0
GCF_025030145.1	840	100	3.95109
GCF_025030195.1	690	100	5.60497
GCF_025030215.1	378	100	0.04914
GCF_025030235.1	1078	100	1.73082
GCF_025030245.1	650	100	0.855856
GCF_025030255.1	550	100	0.810811
GCF_025128295.1	82	100	0
GCF_025128325.1	58	100	0	high-quality representative genome
GCF_025128305.1	95	100	0
GCF_025128355.1	67	100	0	high-quality representative genome
GCF_025128375.1	100	100	0
GCF_025128395.1	66	100	0	high-quality representative genome
GCF_025128435.1	75	100	0	high-quality representative genome
GCF_025128415.1	73	100	0	high-quality representative genome
GCF_025128475.1	49	100	0
GCF_025128485.1	63	100	0	high-quality representative genome
GCF_025128455.1	125	100	0	high-quality representative genome
GCF_025128515.1	123	100	0	high-quality representative genome
GCF_025128535.1	73	100	0
GCF_025128545.1	85	100	0	high-quality representative genome
GCF_025175055.1	69	99.4595	0.540541	high-quality representative genome
GCF_025176725.1	102	100	0
GCF_025176745.1	73	99.4595	0.540541	high-quality representative genome
GCF_025176765.1	90	100	0	high-quality representative genome
GCF_025200655.1	2	100	0
GCF_025245725.1	96	100	0	high-quality representative genome
GCF_025263625.1	2	100	0	high-quality representative genome
GCF_025264285.1	2	100	0
GCF_025290655.1	136	100	0.540541
GCF_025379285.1	110	100	0
GCF_025379295.1	113	100	0
GCF_025379305.1	44	100	0.540541
GCF_025379315.1	92	100	0
GCF_025379325.1	120	100	0
GCF_025379385.1	53	100	0
GCF_025379395.1	50	100	0	high-quality representative genome
GCF_025379405.1	37	100	0	high-quality representative genome
GCF_025379445.1	52	100	0
GCF_025379455.1	50	100	0
GCF_025379485.1	22	100	0	high-quality representative genome
GCF_025379495.1	50	100	0
GCF_025379525.1	31	100	0
GCF_025379545.1	58	100	0
GCF_025379565.1	45	100	0
GCF_025379585.1	110	100	0.540541
GCF_025379595.1	45	100	0.540541	high-quality representative genome
GCF_025379625.1	91	100	0	high-quality representative genome
GCF_025379645.1	102	100	0
GCF_025379665.1	118	100	0.540541
GCF_025398955.1	1	100	0	high-quality representative genome
GCF_025399735.1	59	100	0
GCF_025447515.1	54	100	0
GCF_025490355.1	3	100	0
GCF_025447615.1	53	100	0
GCF_025544655.1	329	100	2.26044
GCF_025660455.1	60	100	0
GCF_025660515.1	57	100	0
GCF_025660555.1	74	100	0
GCF_025660525.1	102	100	0	high-quality representative genome
GCF_025660575.1	50	100	0.216216
GCF_025660585.1	52	100	0.540541	high-quality representative genome
GCF_025660635.1	44	100	0	high-quality representative genome
GCF_025987865.1	28	100	0
GCF_025998255.1	3	100	0.540541
GCF_026010415.1	79	100	0
GCF_026010435.1	84	100	0
GCF_026011595.1	103	100	0	high-quality representative genome
GCF_026016045.1	1	100	0	high-quality representative genome
GCF_026016065.1	1	100	0	high-quality representative genome
GCF_026016085.1	2	100	0.540541	high-quality representative genome
GCF_026016105.1	1	100	0.540541	high-quality representative genome
GCF_026016125.1	1	100	0.540541	high-quality representative genome
GCF_026016145.1	1	100	0.540541	high-quality representative genome
GCF_026108035.1	95	100	0.540541
GCF_900101725.1	31	100	0	high-quality representative genome
GCF_900113495.1	46	100	0	high-quality representative genome
GCF_900454995.1	5	99.4595	0	high-quality representative genome
GCF_900455015.1	9	99.4595	0	high-quality representative genome
GCF_900455025.1	16	99.7297	0	high-quality representative genome
GCF_900455035.1	9	100	0	high-quality representative genome
GCF_900455045.1	12	100	0	high-quality representative genome
GCF_900455055.1	6	99.4595	0
GCF_900455195.1	3	100	0	high-quality representative genome
GCF_900455275.1	5	99.4595	0.540541	high-quality representative genome
GCF_900635965.1	1	100	0	high-quality representative genome
GCF_902387925.1	2	100	0	high-quality representative genome
GCF_910574505.1	27	100	0	high-quality representative genome

## Sheet: Table S2
Table S2. Bacterial strains used for specificity assessment of P. mirabilis in conventional PCR assay and TaqMan probe‑based real‑time PCR assay.
Genus	Species	Strain name	Lane
Proteus	Proteus mirabilis	HI4320	1 and 9
	Proteus mirabilis	DP2019	2 and 10
	Proteus hauseri	ATCC 13315	3
	Proteus myxofaciens	ATCC 19692	4
	Proteus vulgaris	ACCC 11002	5
Morganella	Morganella morganii	ACCC 60117	6
Providencia	Providencia rettgeri	ATCC 29944	7
	Providencia stuartii	CICC 21520	8
Escherichia	Escherichia coli	ATCC 25922	11
Klebsiella	Klebsiella Pneumoniae	ATCC 700603	12
Pseudomonas adaceae	Pseudomonas aeruginose	ATCC 27853	13
Acinetobacter	Acinetobacter baumannii	ATCC 19606	14
Staphylococcus	Staphylococcus aureus	ATCC 29213	15
Enterococcus	Enterococcus faecalis	ATCC 29212	16
Streptococcus	Streptococcus agalactiae group B	ATCC 12386	17
Candida	Candida albicans	ATCC 14053	18

## Sheet: Table S3
Table S3. Antimicrobial susceptibility profiles of the Proteus spp. by AMR phenotype prediction using ResFinder v4.3.1 with a cutoff at 80% nucleotide identity and 80% nucleotide coverage. N, no resistance; R, resistant.
Accession number	Taxon name in NCBI GenBank Database	Isolation source	Host	Drug Class	aminoglycoside	aminoglycoside	aminoglycoside	aminoglycoside	aminoglycoside	aminoglycoside	aminoglycoside	aminoglycoside	aminoglycoside	aminoglycoside	aminoglycoside	aminoglycoside	aminoglycoside	aminoglycoside	aminoglycoside	aminoglycoside	aminoglycoside	aminoglycoside	aminoglycoside	aminoglycoside	aminoglycoside	aminoglycoside	aminocyclitol	quinolone	quinolone	quinolone	quinolone	beta-lactam	beta-lactam	beta-lactam	beta-lactam	beta-lactam	beta-lactam	beta-lactam	beta-lactam	beta-lactam	beta-lactam	beta-lactam	beta-lactam	beta-lactam	beta-lactam	beta-lactam	beta-lactam	beta-lactam	beta-lactam
				Strain Name Drug	gentamicin	tobramycin	streptomycin	amikacin	isepamicin	dibekacin	kanamycin	neomycin	lividomycin	paromomycin	ribostamycin	unknown aminoglycoside	butiromycin	butirosin	hygromycin	netilmicin	apramycin	sisomicin	arbekacin	kasugamycin	astromicin	fortimicin	spectinomycin	fluoroquinolone	ciprofloxacin	unknown quinolone	nalidixic acid	amoxicillin	amoxicillin+clavulanic acid	ampicillin	ampicillin+clavulanic acid	cefepime	cefixime	cefotaxime	cefoxitin	ceftazidime	ertapenem	imipenem	meropenem	piperacillin	piperacillin+tazobactam	unknown beta-lactam	aztreonam	cefotaxime+clavulanic acid	temocillin
GCF_003144475.1	Proteus hauseri	-	-	JCM_1668	N	N	N	N	N	N	N	N	N	N	N	N	N	N	N	N	N	N	N	N	N	N	N	N	N	N	N	N	N	N	N	N	N	N	N	N	N	N	N	N	N	N	N	N	N
GCF_004116975.1	Proteus hauseri	marine	-	15H5D-4a	N	N	N	N	N	N	N	N	N	N	N	N	N	N	N	N	N	N	N	N	N	N	N	N	N	N	N	N	N	N	N	N	N	N	N	N	N	N	N	N	N	N	N	N	N
GCF_014897315.1	Proteus sp.	cheese rind	-	FME41	N	N	N	N	N	N	N	N	N	N	N	N	N	N	N	N	N	N	N	N	N	N	N	N	N	N	N	N	N	N	N	N	N	N	N	N	N	N	N	N	N	R	N	N	N
GCF_015739905.1	Proteus vulgaris	urine	Homo sapiens	PR00146	N	N	R	N	N	N	N	N	N	N	N	N	N	N	N	N	N	N	N	N	N	N	R	N	R	N	N	R	R	R	R	R	N	R	R	R	N	N	N	R	R	R	R	N	N
GCF_019344855.1	Proteus vulgaris	DSMZ isolate	-	FDAARGOS_1448	N	N	N	N	N	N	N	N	N	N	N	N	N	N	N	N	N	N	N	N	N	N	N	N	N	N	N	N	N	N	N	N	N	N	N	N	N	N	N	N	N	R	N	N	N
GCF_003812525.1	Proteus vulgaris	-	Homo sapiens	FDAARGOS_556	N	N	N	N	N	N	N	N	N	N	N	N	N	N	N	N	N	N	N	N	N	N	N	N	N	N	N	N	N	N	N	N	N	N	N	N	N	N	N	N	N	R	N	N	N
GCF_016239165.1	Proteus sp.	sputum	Homo sapiens	PR00174	N	N	N	N	N	N	N	N	N	N	N	N	N	N	N	N	N	N	N	N	N	N	N	N	N	N	N	N	N	N	N	N	N	N	N	N	N	N	N	N	N	R	N	N	N
GCF_009915965.1	Proteus sp.	-	-	G2300	N	N	N	N	N	N	N	N	N	N	N	N	N	N	N	N	N	N	N	N	N	N	N	N	N	N	N	N	N	N	N	N	N	N	N	N	N	N	N	N	N	R	N	N	N
GCF_025176765.1	Proteus vulgaris	fresh feces	swine	JZ30	R	R	R	N	N	R	R	R	R	R	R	N	N	N	R	R	R	R	N	N	N	N	R	N	R	N	N	R	R	R	R	N	N	R	R	R	N	N	N	R	R	R	N	N	N
GCF_000754995.1	Proteus vulgaris	-	-	ATCC_49132	N	N	N	N	N	N	N	N	N	N	N	N	N	N	N	N	N	N	N	N	N	N	N	N	N	N	N	N	N	N	N	N	N	N	N	N	N	N	N	N	N	R	N	N	N
GCF_900455275.1	Proteus vulgaris	-	-	NCTC10376	N	N	N	N	N	N	N	N	N	N	N	N	N	N	N	N	N	N	N	N	N	N	N	N	N	N	N	N	N	N	N	N	N	N	N	N	N	N	N	N	N	R	N	N	N
GCF_020097355.1	Proteus vulgaris	-	-	FDAARGOS_1507	N	N	N	N	N	N	N	N	N	N	N	N	N	N	N	N	N	N	N	N	N	N	N	N	N	N	N	N	N	N	N	N	N	N	N	N	N	N	N	N	N	R	N	N	N
GCF_016239305.1	Proteus vulgaris	urine	Homo sapiens	PR00166	N	N	N	N	N	N	N	N	N	N	N	N	N	N	N	N	N	N	N	N	N	N	N	N	N	N	N	N	N	N	N	N	N	N	N	N	N	N	N	N	N	R	N	N	N
GCF_015841135.1	Proteus vulgaris	Rectal swab	Homo sapiens	LC-693	R	R	R	R	R	N	N	N	N	N	N	N	N	N	N	R	N	N	N	N	N	N	R	N	R	N	N	R	R	R	R	R	R	R	R	R	R	R	R	R	R	R	N	N	R
GCF_900455035.1	Proteus vulgaris	-	-	NCTC401	N	N	N	N	N	N	N	N	N	N	N	N	N	N	N	N	N	N	N	N	N	N	N	N	N	N	N	N	N	N	N	N	N	N	N	N	N	N	N	N	N	R	N	N	N
GCF_011045815.1	Proteus vulgaris	a nose swab sample of swine origin	-	ZN3	R	R	R	N	N	R	R	R	R	R	R	N	N	N	R	R	R	R	N	N	N	N	R	N	R	N	N	R	N	R	N	N	N	N	N	N	N	N	N	R	N	R	N	N	N
GCF_001049975.1	Proteus vulgaris	-	-	CSUR_P1868	R	R	R	R	N	N	R	R	R	R	R	N	N	N	N	N	N	N	N	N	N	N	R	N	N	N	N	R	R	R	R	R	N	R	R	R	N	N	N	R	R	R	R	N	N
GCF_003144375.1	Proteus genomosp. 4	-	Homo sapiens	ATCC_51469	N	N	N	N	N	N	N	N	N	N	N	N	N	N	N	N	N	N	N	N	N	N	N	N	N	N	N	N	N	N	N	N	N	N	N	N	N	N	N	N	N	R	N	N	N
GCF_009915245.1	Proteus sp.	-	-	G2669	N	N	N	N	N	N	N	N	N	N	N	N	N	N	N	N	N	N	N	N	N	N	N	N	N	N	N	N	N	N	N	N	N	N	N	N	N	N	N	N	N	R	N	N	N
GCF_020640995.1	Proteus sp.	feces of swine	swine	NMG38-2	R	R	R	R	N	N	N	N	N	N	N	N	N	N	N	N	N	N	N	N	N	N	R	N	R	N	N	R	R	R	R	R	R	R	R	R	R	R	R	R	R	R	R	N	R
GCF_023100685.1	Proteus vulgaris	-	Leptinotarsa decemlineata	Ld01	N	N	N	N	N	N	N	N	N	N	N	N	N	N	N	N	N	N	N	N	N	N	N	N	N	N	N	N	N	N	N	N	N	N	N	N	N	N	N	N	N	R	N	N	N
GCF_002607735.1	Proteus alimentorum	pork	-	08MAS0041	N	N	N	N	N	N	N	N	N	N	N	N	N	N	N	N	N	N	N	N	N	N	N	N	R	N	N	N	N	N	N	N	N	N	N	N	N	N	N	N	N	N	N	N	N
GCF_015722795.1	Proteus alimentorum	wound	Homo sapiens	PR00073	N	N	N	N	N	N	N	N	N	N	N	N	N	N	N	N	N	N	N	N	N	N	N	N	N	N	N	N	N	N	N	N	N	N	N	N	N	N	N	N	N	R	N	N	N
GCF_002777965.1	Proteus columbae	food	-	08MAS2615	N	N	N	N	N	N	N	N	N	N	N	N	N	N	N	N	N	N	N	N	N	N	N	N	R	N	N	N	N	N	N	N	N	N	N	N	N	N	N	N	N	R	N	N	N
GCF_009914335.1	Proteus columbae	-	pig	T60	R	R	R	N	N	N	N	N	N	N	N	R	N	N	R	N	N	N	N	N	N	N	N	N	N	N	N	N	N	N	N	N	N	N	N	N	N	N	N	N	N	R	N	N	N
GCF_003144505.1	Proteus genomosp. 6	-	Homo sapiens	ATCC_51471	N	N	N	N	N	N	N	N	N	N	N	N	N	N	N	N	N	N	N	N	N	N	N	N	N	N	N	N	N	N	N	N	N	N	N	N	N	N	N	N	N	R	N	N	N
GCF_016239325.1	Proteus vulgaris	blood	Homo sapiens	PR00164	N	N	R	N	N	N	N	N	N	N	N	N	N	N	N	N	N	N	N	N	N	N	N	N	N	N	N	N	N	N	N	N	N	N	N	N	N	N	N	N	N	R	N	N	N
GCF_016237345.1	Proteus vulgaris	wound	Homo sapiens	PR00269	N	N	N	N	N	N	N	N	N	N	N	N	N	N	N	N	N	N	N	N	N	N	N	N	N	N	N	N	N	N	N	N	N	N	N	N	N	N	N	N	N	R	N	N	N
GCF_016238105.1	Proteus sp.	wound	Homo sapiens	PR00224	N	N	N	N	N	N	N	N	N	N	N	N	N	N	N	N	N	N	N	N	N	N	N	N	N	N	N	N	N	N	N	N	N	N	N	N	N	N	N	N	N	R	N	N	N
GCF_016238545.1	Proteus sp.	blood	Homo sapiens	PR00208	N	N	N	N	N	N	N	N	N	N	N	N	N	N	N	N	N	N	N	N	N	N	N	N	N	N	N	N	N	N	N	N	N	N	N	N	N	N	N	N	N	R	N	N	N
GCF_025245725.1	Proteus vulgaris	Fishball	-	FB4	N	N	N	N	N	N	N	N	N	N	N	N	N	N	N	N	N	N	N	N	N	N	N	N	N	N	N	N	N	N	N	N	N	N	N	N	N	N	N	N	N	N	N	N	N
GCF_000497855.1	Proteus hauseri	water from Lanyang Plain	-	ZMd44	N	N	N	N	N	N	N	N	N	N	N	N	N	N	N	N	N	N	N	N	N	N	N	N	N	N	N	N	N	N	N	N	N	N	N	N	N	N	N	N	N	R	N	N	N
GCF_003144405.1	Proteus cibi	culture medium	-	FJ2001126-3	N	N	N	N	N	N	N	N	N	N	N	N	N	N	N	N	N	N	N	N	N	N	N	N	R	N	N	N	N	N	N	N	N	N	N	N	N	N	N	N	N	R	N	N	N
GCF_015740105.1	Proteus hauseri	wound	Homo sapiens	PR00137	N	N	N	N	N	N	N	N	N	N	N	N	N	N	N	N	N	N	N	N	N	N	N	N	N	N	N	N	N	N	N	N	N	N	N	N	N	N	N	N	N	R	N	N	N
GCF_014250535.1	Proteus vulgaris	-	Penaeus vannamei	P3M	N	N	N	N	N	N	N	N	N	N	N	N	N	N	N	N	N	N	N	N	N	N	N	N	N	N	N	N	N	N	N	N	N	N	N	N	N	N	N	N	N	R	N	N	N
GCF_025379595.1	Proteus faecis	no	Homo sapiens	FZP1097	N	N	N	N	N	N	N	N	N	N	N	N	N	N	N	N	N	N	N	N	N	N	N	N	N	N	N	N	N	N	N	N	N	N	N	N	N	N	N	N	N	R	N	N	N
GCF_003144395.1	Proteus faecis	culture medium	Homo sapiens	TJ1636	N	N	N	N	N	N	N	N	N	N	N	N	N	N	N	N	N	N	N	N	N	N	N	N	N	N	N	N	N	N	N	N	N	N	N	N	N	N	N	N	N	R	N	N	N
GCF_003144555.1	Proteus faecis	egg	-	08MAS1600	N	N	N	N	N	N	N	N	N	N	N	N	N	N	N	N	N	N	N	N	N	N	N	N	N	N	N	N	N	N	N	N	N	N	N	N	N	N	N	N	N	R	N	N	N
GCF_009915295.1	Proteus sp.	-	-	G2667	N	N	N	N	N	N	N	N	N	N	N	N	N	N	N	N	N	N	N	N	N	N	N	N	N	N	N	N	N	N	N	N	N	N	N	N	N	N	N	N	N	R	N	N	N
GCF_009915235.1	Proteus sp.	-	-	G2672	N	N	N	N	N	N	N	N	N	N	N	N	N	N	N	N	N	N	N	N	N	N	N	N	N	N	N	N	N	N	N	N	N	N	N	N	N	N	N	N	N	R	N	N	N
GCF_009915565.1	Proteus sp.	-	-	G2658	N	N	R	N	N	N	N	N	N	N	N	N	N	N	N	N	N	N	N	N	N	N	R	N	N	N	N	N	N	N	N	N	N	N	N	N	N	N	N	N	N	R	N	N	N
GCF_009915135.1	Proteus sp.	-	-	G2671	N	N	N	N	N	N	N	N	N	N	N	N	N	N	N	N	N	N	N	N	N	N	N	N	N	N	N	N	N	N	N	N	N	N	N	N	N	N	N	N	N	R	N	N	N
GCF_009915125.1	Proteus sp.	-	-	G2673	N	N	N	N	N	N	N	N	N	N	N	N	N	N	N	N	N	N	N	N	N	N	N	N	N	N	N	N	N	N	N	N	N	N	N	N	N	N	N	N	N	R	N	N	N
GCF_019375415.1	Proteus penneri	-	swine	JX20	R	R	R	R	N	R	R	R	R	R	R	N	N	N	R	R	N	R	N	N	N	N	R	R	R	N	N	R	R	R	R	R	N	R	N	R	N	N	N	R	R	R	R	N	N
GCF_024129515.1	Proteus penneri	-	Gallus gallus	S333-3	N	N	N	N	N	N	N	N	N	N	N	N	N	N	N	N	N	N	N	N	N	N	N	N	N	N	N	N	N	N	N	N	N	N	N	N	N	N	N	N	N	R	N	N	N
GCF_009915335.1	Proteus sp.	-	-	G2666	N	N	R	N	N	N	N	N	N	N	N	N	N	N	N	N	N	N	N	N	N	N	R	N	N	N	N	N	N	N	N	N	N	N	N	N	N	N	N	N	N	R	N	N	N
GCF_022369495.1	Proteus penneri	-	Manis javanica	S178-2	N	N	R	N	N	N	N	N	N	N	N	N	N	N	N	N	N	N	N	N	N	N	N	N	R	N	N	R	N	R	N	N	N	N	N	N	N	N	N	R	N	R	N	N	N
GCF_009915585.1	Proteus sp.	-	-	G2659	N	N	R	N	N	N	N	N	N	N	N	N	N	N	N	N	N	N	N	N	N	N	R	N	N	N	N	N	N	N	N	N	N	N	N	N	N	N	N	N	N	R	N	N	N
GCF_001049955.1	Proteus penneri	-	-	CSUR_P1867	N	N	N	N	N	N	N	N	N	N	N	N	N	N	N	N	N	N	N	N	N	N	N	N	N	N	N	N	N	N	N	N	N	N	N	N	N	N	N	N	N	R	N	N	N
GCF_003144445.1	Proteus sp.	culture medium	Homo sapiens	TJ1640	N	N	N	N	N	N	N	N	N	N	N	N	N	N	N	N	N	N	N	N	N	N	N	N	N	N	N	N	N	N	N	N	N	N	N	N	N	N	N	N	N	R	N	N	N
GCF_016028675.1	Proteus penneri	-	-	FDAARGOS_874	N	N	N	N	N	N	N	N	N	N	N	N	N	N	N	N	N	N	N	N	N	N	N	N	N	N	N	N	N	N	N	N	N	N	N	N	N	N	N	N	N	R	N	N	N
GCF_003144535.1	Proteus penneri	Urine	Homo sapiens	ATCC_33519	N	N	N	N	N	N	N	N	N	N	N	N	N	N	N	N	N	N	N	N	N	N	N	N	N	N	N	N	N	N	N	N	N	N	N	N	N	N	N	N	N	R	N	N	N
GCF_009915595.1	Proteus sp.	-	-	G2657	N	N	N	N	N	N	N	N	N	N	N	N	N	N	N	N	N	N	N	N	N	N	N	N	N	N	N	N	N	N	N	N	N	N	N	N	N	N	N	N	N	R	N	N	N
GCF_009915435.1	Proteus sp.	-	-	G2663	N	N	N	N	N	N	N	N	N	N	N	N	N	N	N	N	N	N	N	N	N	N	N	N	N	N	N	N	N	N	N	N	N	N	N	N	N	N	N	N	N	R	N	N	N
GCF_009915355.1	Proteus sp.	-	-	G2665	N	N	N	N	N	N	N	N	N	N	N	N	N	N	N	N	N	N	N	N	N	N	N	N	N	N	N	N	N	N	N	N	N	N	N	N	N	N	N	N	N	R	N	N	N
GCF_009915285.1	Proteus sp.	-	-	G2670	N	N	N	N	N	N	N	N	N	N	N	N	N	N	N	N	N	N	N	N	N	N	N	N	N	N	N	N	N	N	N	N	N	N	N	N	N	N	N	N	N	R	N	N	N
GCF_900455015.1	Proteus penneri	-	-	NCTC12737	N	N	N	N	N	N	N	N	N	N	N	N	N	N	N	N	N	N	N	N	N	N	N	N	N	N	N	N	N	N	N	N	N	N	N	N	N	N	N	N	N	R	N	N	N
GCF_016405815.1	Proteus penneri	wound	Homo sapiens	PR00195	N	N	N	N	N	N	N	N	N	N	N	N	N	N	N	N	N	N	N	N	N	N	N	N	N	N	N	N	N	N	N	N	N	N	N	N	N	N	N	N	N	R	N	N	N
GCF_002206145.2	Proteus mirabilis	clinical isolate	Homo sapiens	FDAARGOS_284	N	N	N	N	N	N	N	N	N	N	N	N	N	N	N	N	N	N	N	N	N	N	N	N	N	N	N	N	N	N	N	N	N	N	N	N	N	N	N	N	N	R	N	N	N
GCF_015475555.1	Proteus sp.	tissue	Homo sapiens	GOKU	N	N	N	N	N	N	N	N	N	N	N	N	N	N	N	N	N	N	N	N	N	N	N	N	N	N	N	N	N	N	N	N	N	N	N	N	N	N	N	N	N	R	N	N	N
GCF_016647575.1	Proteus vulgaris	blood	Homo sapiens	CCU063	N	N	N	N	N	N	N	N	N	N	N	N	N	N	N	N	N	N	N	N	N	N	N	N	N	N	N	N	N	N	N	N	N	N	N	N	N	N	N	N	N	R	N	N	N
GCF_011046025.1	Proteus sp.	a nose swab sample of swine origin	-	ZN5	R	R	R	R	N	N	R	R	R	R	R	N	N	R	N	N	N	N	N	N	N	N	R	N	R	N	N	N	N	N	N	N	N	N	N	N	N	N	N	N	N	R	N	N	N
GCF_002591155.1	Proteus vulgaris	Urine Catheter	Homo sapiens	FDAARGOS_366	N	N	N	N	N	N	N	N	N	N	N	N	N	N	N	N	N	N	N	N	N	N	N	N	N	N	N	N	N	N	N	N	N	N	N	N	N	N	N	N	N	R	N	N	N
GCF_025379485.1	Proteus terrae	no	Homo sapiens	FZP3364	N	N	N	N	N	N	N	N	N	N	N	N	N	N	N	N	N	N	N	N	N	N	N	N	R	N	N	N	N	N	N	N	N	N	N	N	N	N	N	N	N	R	N	N	N
GCF_016405845.1	Proteus terrae	sputum	Homo sapiens	PR00265	N	N	N	N	N	N	N	N	N	N	N	N	N	N	N	N	N	N	N	N	N	N	N	N	N	N	N	N	N	N	N	N	N	N	N	N	N	N	N	N	N	R	N	N	N
GCF_018138925.1	Proteus terrae subsp. cibarius	Chlorocebus sabaeus	-	M878-2	N	N	N	N	N	N	N	N	N	N	N	N	N	N	N	N	N	N	N	N	N	N	N	N	N	N	N	N	N	N	N	N	N	N	N	N	N	N	N	N	N	R	N	N	N
GCF_015722565.1	Proteus terrae subsp. cibarius	sputum	Homo sapiens	PR00087	N	N	N	N	N	N	N	N	N	N	N	N	N	N	N	N	N	N	N	N	N	N	N	N	N	N	N	N	N	N	N	N	N	N	N	N	N	N	N	N	N	R	N	N	N
GCF_003336825.1	Proteus sp.	secretion	Homo sapiens	CA142267	N	N	N	N	N	N	N	N	N	N	N	N	N	N	N	N	N	N	N	N	N	N	N	N	N	N	N	N	N	N	N	N	N	N	N	N	N	N	N	N	N	R	N	N	N
GCF_003144435.1	Proteus sp.	culture medium	Homo sapiens	CA142267	N	N	N	N	N	N	N	N	N	N	N	N	N	N	N	N	N	N	N	N	N	N	N	N	N	N	N	N	N	N	N	N	N	N	N	N	N	N	N	N	N	R	N	N	N
GCF_003144335.1	Proteus genomosp. 5	-	Homo sapiens	ATCC_51470	N	N	N	N	N	N	N	N	N	N	N	N	N	N	N	N	N	N	N	N	N	N	N	N	N	N	N	N	N	N	N	N	N	N	N	N	N	N	N	N	N	R	N	N	N
GCF_025379625.1	Proteus terrae	no	Homo sapiens	FZP4349	N	N	R	N	N	N	R	R	R	R	R	N	N	N	N	N	N	N	N	N	N	N	R	N	R	N	N	N	N	N	N	N	N	N	N	N	N	N	N	N	N	R	N	N	N
GCF_003144325.1	Proteus terrae	-	-	LMG_28659	N	N	N	N	N	N	N	N	N	N	N	N	N	N	N	N	N	N	N	N	N	N	N	N	N	N	N	N	N	N	N	N	N	N	N	N	N	N	N	N	N	R	N	N	N
GCF_009915995.1	Proteus sp.	-	-	G2618	N	N	N	N	N	N	N	N	N	N	N	N	N	N	N	N	N	N	N	N	N	N	N	N	N	N	N	N	N	N	N	N	N	N	N	N	N	N	N	N	N	R	N	N	N
GCF_015739625.1	Proteus terrae	urine	Homo sapiens	PR00163	N	N	N	N	N	N	N	N	N	N	N	N	N	N	N	N	N	N	N	N	N	N	N	N	N	N	N	N	N	N	N	N	N	N	N	N	N	N	N	N	N	R	N	N	N
GCF_021440385.1	Proteus terrae	Mussels	-	INSAq246	N	N	N	N	N	N	N	N	N	N	N	N	N	N	N	N	N	N	N	N	N	N	N	N	N	N	N	N	N	N	N	N	N	N	N	N	N	N	N	N	N	R	N	N	N
GCF_003144495.1	Proteus terrae subsp. cibarius	-	-	JCM_30699	N	N	N	N	N	N	N	N	N	N	N	N	N	N	N	N	N	N	N	N	N	N	N	N	N	N	N	N	N	N	N	N	N	N	N	N	N	N	N	N	N	R	N	N	N
GCF_015740205.1	Proteus terrae subsp. cibarius	urine	Homo sapiens	PR00130	N	N	N	N	N	N	N	N	N	N	N	N	N	N	N	N	N	N	N	N	N	N	N	N	N	N	N	N	N	N	N	N	N	N	N	N	N	N	N	N	N	R	N	N	N
GCF_019376795.1	Proteus terrae subsp. cibarius	-	swine	YN5	N	R	R	R	N	R	R	R	R	R	R	N	N	N	N	R	N	R	N	N	N	N	R	R	R	N	N	R	R	R	R	R	N	N	N	N	N	N	N	R	R	R	N	N	N
GCF_013122195.1	Proteus terrae subsp. cibarius	goose faeces	-	G32	R	R	R	R	N	R	N	N	N	N	N	N	N	N	R	R	N	R	N	N	N	N	R	R	R	N	N	R	R	R	R	R	N	N	N	N	N	N	N	R	R	R	N	N	N
GCF_020535465.1	Proteus terrae subsp. cibarius	Cecal contents	-	ZJ19PC	R	R	R	N	N	N	N	N	N	N	N	N	N	N	R	N	N	N	N	N	N	N	R	N	N	N	N	N	N	N	N	N	N	N	N	N	N	N	N	N	N	R	N	N	N
GCF_013171285.1	Proteus terrae subsp. cibarius	feces	Gallus gallus	HNCF43W	R	R	R	N	N	N	N	N	N	N	N	N	N	N	R	N	N	N	N	N	N	N	R	N	N	N	N	N	N	N	N	N	N	N	N	N	N	N	N	N	N	R	N	N	N
GCF_011045835.1	Proteus terrae subsp. cibarius	a nose swab sample of swine origin	-	ZN2	R	R	R	N	N	R	R	R	R	R	R	N	N	N	N	R	R	R	N	N	N	N	N	N	R	N	N	R	N	R	N	N	N	N	N	N	N	N	N	R	N	R	N	N	N
GCF_023913455.1	Proteus terrae	farm	-	GZB8C134M	R	R	R	R	N	N	R	R	R	R	R	N	N	N	R	N	N	N	N	N	N	N	R	N	R	N	N	R	R	R	R	R	R	R	R	R	R	R	R	R	R	R	R	N	R
GCF_025263625.1	Proteus terrae	pig feces	-	20Q172tw	R	R	R	R	N	N	R	R	R	R	R	N	N	R	R	N	N	N	N	N	N	N	R	N	R	N	N	N	N	N	N	N	N	N	N	N	N	N	N	N	N	R	N	N	N
GCF_025175055.1	Proteus terrae	fresh feces	swine	TQ12	R	R	R	N	N	N	R	R	R	R	R	N	N	N	R	N	N	N	N	N	N	N	R	N	R	N	N	R	R	R	R	N	N	R	R	R	N	N	N	R	R	R	N	N	N
GCF_023701425.1	Proteus sp.	no	Homo sapiens	FZP2095	N	N	R	N	N	N	R	R	R	R	R	N	N	N	N	N	N	N	N	N	N	N	R	N	R	N	N	R	R	R	R	N	N	R	R	R	N	N	N	R	R	R	N	N	N
GCF_015722865.1	Proteus terrae subsp. cibarius	wound	Homo sapiens	PR00070	N	N	R	N	N	N	N	N	N	N	N	N	N	N	N	N	N	N	N	N	N	N	R	N	N	N	N	N	N	N	N	N	N	N	N	N	N	N	N	N	N	R	N	N	N
GCF_002749905.1	Proteus vulgaris	environmental	-	CICC	N	N	R	N	N	N	N	N	N	N	N	N	N	N	N	N	N	N	N	N	N	N	R	N	N	N	N	N	N	N	N	N	N	N	N	N	N	N	N	N	N	R	N	N	N
GCF_020024955.1	Proteus terrae subsp. cibarius	feces	chicken	SDQ8C180-2T	R	R	R	N	N	R	R	R	R	R	R	R	N	N	R	R	R	R	N	N	N	N	R	N	R	N	N	R	R	R	R	N	N	R	R	R	N	N	N	R	R	R	N	N	N
GCF_015723795.1	Proteus terrae subsp. cibarius	urine	Homo sapiens	PR00018	N	N	N	N	N	N	N	N	N	N	N	N	N	N	N	N	N	N	N	N	N	N	N	N	N	N	N	N	N	N	N	N	N	N	N	N	N	N	N	N	N	R	N	N	N
GCF_018286575.1	Proteus terrae subsp. cibarius	shoe sole from worker	-	SH19PTE4	N	N	R	N	N	N	R	R	R	R	R	N	N	N	N	N	N	N	N	N	N	N	R	N	N	N	N	N	N	N	N	N	N	N	N	N	N	N	N	N	N	R	N	N	N
GCF_009931275.1	Proteus vulgaris	-	chicken	PvSC3	R	R	R	N	N	N	N	N	N	N	N	N	N	N	N	N	N	N	N	N	N	N	R	N	N	N	N	R	N	R	N	N	N	N	N	N	N	N	N	R	R	R	R	N	N
GCF_019376775.1	Proteus terrae subsp. cibarius	-	swine	JX19	R	R	R	R	N	R	N	N	N	N	N	N	N	N	R	R	N	R	N	N	N	N	R	R	R	N	N	R	R	R	R	N	N	R	R	R	N	N	N	R	R	R	N	N	N
GCF_018223585.1	Proteus terrae subsp. cibarius	Cacatua galerita	-	S24-2-1	N	N	R	N	N	N	N	N	N	N	N	N	N	N	N	N	N	N	N	N	N	N	R	N	N	N	N	N	N	N	N	N	N	N	N	N	N	N	N	N	N	R	N	N	N
GCF_025176745.1	Proteus terrae	fresh feces	swine	JZ35	R	R	R	R	N	N	R	R	N	R	R	N	N	R	R	N	N	N	N	N	N	N	R	N	R	N	N	R	R	R	R	N	N	R	R	R	N	N	N	R	R	R	N	N	N
GCF_009740265.1	Proteus terrae subsp. cibarius	a feces sample of swine origin	-	ZF2	R	R	R	R	N	R	R	R	N	R	R	N	N	R	N	R	N	R	N	N	N	N	R	R	R	N	N	R	R	R	R	N	N	R	R	R	N	N	N	R	R	R	N	N	N
GCF_019050375.1	Proteus mirabilis	sputum	Homo sapiens	xz175	N	N	N	N	N	N	N	N	N	N	N	N	N	N	N	N	N	N	N	N	N	N	N	N	N	N	N	N	N	N	N	N	N	N	N	N	N	N	N	N	N	N	N	N	N
GCF_018334395.1	Proteus mirabilis	-	swine	HBSZC14FQ	N	N	R	N	N	N	N	N	N	N	N	N	N	N	N	N	N	N	N	N	N	N	R	N	R	N	N	N	N	N	N	N	N	N	N	N	N	N	N	N	N	N	N	N	N
GCF_022407975.1	Proteus mirabilis	-	Homo sapiens	L00022954	N	N	N	N	N	N	N	N	N	N	N	N	N	N	N	N	N	N	N	N	N	N	N	N	N	N	N	N	N	N	N	N	N	N	N	N	N	N	N	N	N	N	N	N	N
GCF_003855615.1	Proteus mirabilis	swine	-	PmBC1123	R	R	R	R	N	R	R	R	R	R	R	N	N	N	R	R	N	R	N	N	N	N	R	R	R	N	N	R	R	R	R	R	N	N	N	N	N	N	N	R	R	N	N	N	N
GCF_003024745.1	Proteus mirabilis	-	Homo sapiens	PmPHI	R	R	R	N	N	N	R	R	R	R	R	N	N	N	N	N	N	N	N	N	N	N	R	N	N	N	N	R	N	R	N	N	N	N	N	N	N	N	N	R	N	N	N	N	N
GCF_013357445.1	Proteus mirabilis	Panthera tigris Amoyensis facel	-	S74-1(++)-2	R	R	R	R	N	R	R	R	R	R	R	N	N	N	R	R	N	R	N	N	N	N	R	R	R	N	N	R	R	R	R	R	R	R	R	R	R	R	R	R	R	N	N	N	R
GCF_013357465.1	Proteus mirabilis	feces	Cacatua galerita	M3-1-17	R	R	R	R	N	R	R	R	R	R	R	N	N	N	R	R	N	R	N	N	N	N	R	R	R	N	N	R	R	R	R	R	R	R	R	R	R	R	R	R	R	N	N	N	R
GCF_013357485.1	Proteus mirabilis	feces	Ailuropoda melanoleuca	MPE0156	R	R	R	R	N	R	R	R	R	R	R	N	N	N	R	R	N	R	N	N	N	N	R	R	R	N	N	R	R	R	R	R	R	R	R	R	R	R	R	R	R	N	N	N	R
GCF_018139105.1	Proteus mirabilis	Panthera tigris Amoyensis	-	S74-3-2	R	R	R	R	N	R	R	R	R	R	R	N	N	N	R	R	N	R	N	N	N	N	R	R	R	N	N	R	R	R	R	R	R	R	R	R	R	R	R	R	R	N	N	N	R
GCF_026011595.1	Proteus mirabilis	-	-	TUM2623	R	R	R	R	N	N	R	R	R	R	R	N	N	N	N	N	N	N	N	N	R	R	N	N	N	N	N	R	N	R	N	R	N	R	N	R	N	N	N	R	N	R	R	N	N
GCF_902387925.1	Proteus mirabilis	human gut	-	-	R	R	R	R	R	N	N	N	N	N	N	N	N	N	N	R	N	N	N	N	N	N	R	N	N	N	N	R	R	R	R	R	R	R	R	R	R	R	R	R	R	N	R	N	R
GCF_003194305.1	Proteus mirabilis	feces	Homo sapiens	CCUG_70746	R	R	R	R	R	N	N	N	N	N	N	N	N	N	N	R	N	N	N	N	N	N	R	N	N	N	N	R	R	R	R	R	R	R	R	R	R	R	R	R	R	N	R	N	R
GCF_009915195.1	Proteus sp.	-	-	G2674	N	N	N	N	N	N	N	N	N	N	N	N	N	N	N	N	N	N	N	N	N	N	N	N	N	N	N	N	N	N	N	N	N	N	N	N	N	N	N	N	N	N	N	N	N
GCF_002265355.1	Proteus mirabilis	-	Homo sapiens	PM187	R	R	R	N	N	N	N	N	N	N	N	N	N	N	N	N	N	N	N	N	N	N	R	N	R	N	N	R	R	R	R	R	R	R	R	R	R	R	R	R	R	N	N	N	N
GCF_018334235.1	Proteus mirabilis	-	swine	SCBCSZ55	R	R	R	N	N	N	N	N	N	N	N	N	N	N	R	N	N	N	N	N	N	N	R	N	N	N	N	N	N	N	N	N	N	N	N	N	N	N	N	N	N	N	N	N	N
GCF_022408695.1	Proteus mirabilis	-	Homo sapiens	L00022908	N	N	R	N	N	N	N	N	N	N	N	N	N	N	N	N	N	N	N	N	N	N	R	N	R	N	N	N	N	N	N	N	N	N	N	N	N	N	N	N	N	N	N	N	N
GCF_002944495.1	Proteus mirabilis	liver	pig	BC11-24	R	R	R	N	N	N	R	R	R	R	R	N	N	N	R	N	N	N	N	N	N	N	R	N	N	N	N	R	N	R	N	N	N	N	N	N	N	N	N	R	N	N	N	N	N
GCF_013256075.1	Proteus mirabilis	intestine	duck	YPM35	R	R	R	R	N	R	R	R	R	R	R	N	N	N	R	R	N	R	N	N	N	N	R	R	R	N	N	R	R	R	R	R	R	R	R	R	R	R	R	R	R	N	N	N	R
GCF_013357565.1	Proteus mirabilis	feces	Homo sapiens	MPE5203	N	R	R	R	N	R	R	R	R	R	R	N	N	N	N	R	N	R	N	N	N	N	R	R	R	N	N	R	R	R	R	R	N	N	N	N	N	N	N	R	R	N	N	N	N
GCF_013357405.1	Proteus mirabilis	Malayan pangolin	-	MPE0734	R	R	R	R	N	R	N	N	N	N	N	N	N	N	R	R	N	R	N	N	N	N	R	R	R	N	N	R	R	R	R	R	N	N	N	N	N	N	N	R	R	N	N	N	N
GCF_013357425.1	Proteus mirabilis	Malayan pangolin	-	MPE0767	R	R	R	R	N	R	N	N	N	N	N	N	N	N	R	R	N	R	N	N	N	N	R	R	R	N	N	R	R	R	R	R	N	N	N	N	N	N	N	R	R	N	N	N	N
GCF_018138985.1	Proteus mirabilis	Paguma larvata	-	N639-2X	N	N	N	N	N	N	N	N	N	N	N	N	N	N	N	N	N	N	N	N	N	N	N	N	N	N	N	N	N	N	N	N	N	N	N	N	N	N	N	N	N	N	N	N	N
GCF_025660525.1	Proteus mirabilis	wound secretions	Homo sapiens	66	R	R	R	R	N	N	R	R	R	R	R	N	N	N	R	N	N	N	N	N	N	N	R	N	R	N	N	R	R	R	R	R	R	R	R	R	R	R	R	R	R	N	R	N	R
GCF_017693275.1	Proteus mirabilis	L3 Larvae	Nasonia vitripennis	NvitL3-1V	N	N	N	N	N	N	N	N	N	N	N	N	N	N	N	N	N	N	N	N	N	N	N	N	N	N	N	N	N	N	N	N	N	N	N	N	N	N	N	N	N	N	N	N	N
GCF_009916025.1	Proteus sp.	-	-	G2609	N	N	N	N	N	N	N	N	N	N	N	N	N	N	N	N	N	N	N	N	N	N	N	N	N	N	N	N	N	N	N	N	N	N	N	N	N	N	N	N	N	N	N	N	N
GCF_000972665.1	Proteus mirabilis	Ground Beef	-	25933_GTA	N	N	N	N	N	N	N	N	N	N	N	N	N	N	N	N	N	N	N	N	N	N	N	N	N	N	N	N	N	N	N	N	N	N	N	N	N	N	N	N	N	N	N	N	N
GCF_025128515.1	Proteus mirabilis	-	broiler chicken	HBRJC9	R	R	R	R	N	R	N	N	N	N	N	R	N	N	R	R	N	R	N	N	N	N	R	R	R	N	N	R	R	R	R	R	N	R	N	R	N	N	N	R	R	N	R	N	N
GCF_017169915.1	Proteus mirabilis	stool	Homo sapiens	W8	N	N	N	N	N	N	N	N	N	N	N	N	N	N	N	N	N	N	N	N	N	N	N	N	N	N	N	N	N	N	N	N	N	N	N	N	N	N	N	N	N	N	N	N	N
GCF_008195605.1	Proteus mirabilis	urine sample	Homo sapiens	CRPM10	N	R	R	R	N	R	R	R	R	R	R	N	N	N	N	R	N	R	N	N	N	N	R	R	R	N	N	R	R	R	R	R	R	R	R	R	R	R	R	R	R	N	R	N	R
GCF_014212545.1	Proteus mirabilis	purulent wounds	Homo sapiens	41bian	N	N	N	N	N	N	N	N	N	N	N	N	N	N	N	N	N	N	N	N	N	N	N	N	N	N	N	N	N	N	N	N	N	N	N	N	N	N	N	N	N	N	N	N	N
GCF_003977485.1	Proteus mirabilis	Chest tube	-	GCID_CRE_0016	N	N	N	N	N	N	N	N	N	N	N	N	N	N	N	N	N	N	N	N	N	N	N	N	N	N	N	N	N	N	N	N	N	N	N	N	N	N	N	N	N	N	N	N	N
GCF_018334355.1	Proteus mirabilis	-	swine	SCSZC22FQ	R	R	R	R	N	R	N	N	N	N	N	N	N	N	R	R	N	R	N	N	N	N	R	R	R	N	N	R	R	R	R	R	N	N	N	N	N	N	N	R	R	N	N	N	N
GCF_003855635.1	Proteus mirabilis	swine	-	PmSC1111	R	R	R	R	N	R	R	R	R	R	R	N	N	N	R	R	N	R	N	N	N	N	R	R	R	N	N	R	R	R	R	R	N	N	N	N	N	N	N	R	R	N	N	N	N
GCF_000444425.1	Proteus mirabilis	-	-	BB2000	N	N	N	N	N	N	N	N	N	N	N	N	N	N	N	N	N	N	N	N	N	N	N	N	N	N	N	N	N	N	N	N	N	N	N	N	N	N	N	N	N	N	N	N	N
GCF_001076695.1	Proteus mirabilis	-	Homo sapiens	373_PMIR	N	N	N	N	N	N	N	N	N	N	N	N	N	N	N	N	N	N	N	N	N	N	N	N	N	N	N	N	N	N	N	N	N	N	N	N	N	N	N	N	N	N	N	N	N
GCF_910574505.1	Proteus mirabilis	Mouse faeces	-	-	N	N	N	N	N	N	N	N	N	N	N	N	N	N	N	N	N	N	N	N	N	N	N	N	N	N	N	N	N	N	N	N	N	N	N	N	N	N	N	N	N	N	N	N	N
GCF_003176495.1	Proteus mirabilis	-	Homo sapiens	TUM4660	N	N	N	N	N	N	N	N	N	N	N	N	N	N	N	N	N	N	N	N	N	N	N	N	N	N	N	R	R	R	R	N	N	R	R	R	N	N	N	R	R	N	N	N	N
GCF_001062655.1	Proteus mirabilis	-	Homo sapiens	1313_PMIR	N	N	N	N	N	N	N	N	N	N	N	N	N	N	N	N	N	N	N	N	N	N	N	N	N	N	N	N	N	N	N	N	N	N	N	N	N	N	N	N	N	N	N	N	N
GCF_021373395.1	Proteus mirabilis	Swab Melena	Canis lupus familiaris	MVC131	N	N	N	N	N	N	N	N	N	N	N	N	N	N	N	N	N	N	N	N	N	N	N	N	N	N	N	N	N	N	N	N	N	N	N	N	N	N	N	N	N	N	N	N	N
GCF_026016085.1	Proteus mirabilis	animal feces	-	CZP26	R	N	R	R	N	N	R	R	R	R	R	N	N	R	N	N	N	N	N	N	N	N	R	N	R	N	N	N	N	N	N	N	N	N	N	N	N	N	N	N	N	N	N	N	N
GCF_025128545.1	Proteus mirabilis	-	laying hen	HBDJC1	N	N	N	N	N	N	N	N	N	N	N	N	N	N	N	N	N	N	N	N	N	N	N	N	R	N	N	N	N	N	N	N	N	N	N	N	N	N	N	N	N	N	N	N	N
GCF_024138815.1	Proteus mirabilis	fresh-cut fruits	-	swupm2	N	N	N	N	N	N	N	N	N	N	N	N	N	N	N	N	N	N	N	N	N	N	N	N	R	N	N	N	N	N	N	N	N	N	N	N	N	N	N	N	N	N	N	N	N
GCF_015560685.1	Proteus mirabilis	stool	Homo sapiens	1001254B_151014_E5	N	N	N	N	N	N	N	N	N	N	N	N	N	N	N	N	N	N	N	N	N	N	N	N	N	N	N	N	N	N	N	N	N	N	N	N	N	N	N	N	N	N	N	N	N
GCF_007197625.1	Proteus mirabilis	sputum	Homo sapiens	CRPM11	R	R	R	R	R	R	N	N	N	N	N	N	N	N	N	R	N	R	N	N	N	N	R	N	R	N	N	R	R	R	R	R	R	R	R	R	R	R	R	R	R	N	R	N	R
GCF_014212655.1	Proteus mirabilis	purulent wounds	Homo sapiens	16pro	N	N	N	N	N	N	N	N	N	N	N	N	N	N	N	N	N	N	N	N	N	N	N	N	R	N	N	N	N	N	N	N	N	N	N	N	N	N	N	N	N	N	N	N	N
GCF_900455025.1	Proteus mirabilis	-	-	NCTC60	N	N	N	N	N	N	N	N	N	N	N	N	N	N	N	N	N	N	N	N	N	N	N	N	N	N	N	N	N	N	N	N	N	N	N	N	N	N	N	N	N	N	N	N	N
GCF_009429045.2	Proteus mirabilis	urine catheter	Homo sapiens	CRE14IB	N	N	R	R	N	N	N	N	N	N	N	N	N	N	N	N	N	N	N	N	N	N	R	N	R	N	N	R	R	R	R	R	R	R	R	R	R	R	R	R	R	N	R	N	R
GCF_003051845.1	Proteus mirabilis	-	Homo sapiens	K1609	N	N	N	N	N	N	N	N	N	N	N	N	N	N	N	N	N	N	N	N	N	N	N	N	N	N	N	N	N	N	N	N	N	N	N	N	N	N	N	N	N	N	N	N	N
GCF_009684635.1	Proteus mirabilis	urine	Homo sapiens	ENT1301	N	N	N	N	N	N	N	N	N	N	N	N	N	N	N	N	N	N	N	N	N	N	N	N	N	N	N	N	N	N	N	N	N	N	N	N	N	R	R	N	N	N	N	N	N
GCF_011045575.1	Proteus mirabilis	Intestinal contents	-	1701092	R	R	R	R	R	R	R	N	N	N	N	N	N	N	R	R	R	R	R	N	N	N	R	R	R	N	N	R	R	R	R	R	R	R	R	R	R	R	R	R	R	N	R	N	R
GCF_000783595.2	Proteus mirabilis	Abscess swab	Homo sapiens	FDAARGOS_80	N	N	N	N	N	N	N	N	N	N	N	N	N	N	N	N	N	N	N	N	N	N	N	N	N	N	N	N	N	N	N	N	N	N	N	N	N	N	N	N	N	N	N	N	N
GCF_000755485.1	Proteus mirabilis	-	-	ATCC_7002	N	N	N	N	N	N	N	N	N	N	N	N	N	N	N	N	N	N	N	N	N	N	N	N	N	N	N	N	N	N	N	N	N	N	N	N	N	N	N	N	N	N	N	N	N
GCF_002861105.1	Proteus mirabilis	-	Homo sapiens	UMB0315	N	N	N	N	N	N	N	N	N	N	N	N	N	N	N	N	N	N	N	N	N	N	N	N	N	N	N	N	N	N	N	N	N	N	N	N	N	N	N	N	N	N	N	N	N
GCF_001064375.1	Proteus mirabilis	-	Homo sapiens	292_PMIR	N	N	N	N	N	N	N	N	N	N	N	N	N	N	N	N	N	N	N	N	N	N	N	N	N	N	N	N	N	N	N	N	N	N	N	N	N	N	N	N	N	N	N	N	N
GCF_023604755.1	Proteus mirabilis	fecal swab	swine	PM2-6	N	N	N	N	N	N	N	N	N	N	N	N	N	N	N	N	N	N	N	N	N	N	N	N	R	N	N	N	N	N	N	N	N	N	N	N	N	N	N	N	N	N	N	N	N
GCF_016725905.1	Proteus mirabilis	-	-	FDAARGOS_1079	N	N	N	N	N	N	N	N	N	N	N	N	N	N	N	N	N	N	N	N	N	N	N	N	N	N	N	N	N	N	N	N	N	N	N	N	N	N	N	N	N	N	N	N	N
GCF_900455195.1	Proteus mirabilis	-	-	NCTC13376	N	N	N	N	N	N	N	N	N	N	N	N	N	N	N	N	N	N	N	N	N	N	N	N	N	N	N	N	N	N	N	N	N	N	N	N	N	N	N	N	N	N	N	N	N
GCF_002055685.1	Proteus mirabilis	-	-	AR_0059	R	R	R	N	N	N	R	R	R	R	R	N	N	N	N	N	N	N	N	N	N	N	R	N	N	N	N	R	N	R	N	N	N	N	N	N	N	N	N	R	N	N	N	N	N
GCF_000372565.1	Proteus mirabilis	blood sample from patient with septicemia	Homo sapiens	PR03	N	N	N	N	N	N	N	N	N	N	N	N	N	N	N	N	N	N	N	N	N	N	N	N	N	N	N	N	N	N	N	N	N	N	N	N	N	N	N	N	N	N	N	N	N
GCF_000160755.1	Proteus mirabilis	biological product [ENVO:02000043]	Homo sapiens	ATCC_29906	N	N	N	N	N	N	N	N	N	N	N	N	N	N	N	N	N	N	N	N	N	N	N	N	N	N	N	N	N	N	N	N	N	N	N	N	N	N	N	N	N	N	N	N	N
GCF_015169015.1	Proteus mirabilis	feces	Yak	Yak_2019	R	R	R	R	N	R	N	N	N	N	N	N	N	N	R	R	N	R	N	N	N	N	R	R	R	N	N	R	R	R	R	R	N	R	N	R	N	N	N	R	R	N	R	N	N
GCF_024654645.1	Proteus mirabilis	Soft tissue biopsy	Homo sapiens	PM0002	N	N	R	N	N	N	N	N	N	N	N	N	N	N	N	N	N	N	N	N	N	N	R	N	N	N	N	N	N	N	N	N	N	N	N	N	N	N	N	N	N	N	N	N	N
GCF_900635965.1	Proteus mirabilis	feces	-	NCTC4199	N	N	N	N	N	N	N	N	N	N	N	N	N	N	N	N	N	N	N	N	N	N	N	N	N	N	N	N	N	N	N	N	N	N	N	N	N	N	N	N	N	N	N	N	N
GCF_022408785.1	Proteus mirabilis	-	Homo sapiens	L00022901	N	N	R	N	N	N	R	R	R	R	R	N	N	N	N	N	N	N	N	N	N	N	R	N	N	N	N	R	N	R	N	N	N	N	N	N	N	N	N	R	N	N	N	N	N
GCF_025660635.1	Proteus mirabilis	blood	Homo sapiens	124	N	N	N	N	N	N	N	N	N	N	N	N	N	N	N	N	N	N	N	N	N	N	N	N	R	N	N	N	N	N	N	N	N	N	N	N	N	N	N	N	N	N	N	N	N
GCF_025398955.1	Proteus mirabilis	textile tye and dye effluent	-	NG-ABK-32	N	N	N	N	N	N	N	N	N	N	N	N	N	N	N	N	N	N	N	N	N	N	N	N	N	N	N	N	N	N	N	N	N	N	N	N	N	N	N	N	N	N	N	N	N
GCF_022802575.1	Proteus mirabilis	-	chicken	B178	R	R	R	R	N	N	N	N	N	N	N	R	N	N	R	N	N	N	N	N	N	N	R	N	N	N	N	R	R	R	R	R	R	R	R	R	R	R	R	R	R	N	N	N	R
GCF_011383025.1	Proteus mirabilis	body fluid	Homo sapiens	XH1568	R	R	R	N	N	R	N	N	N	N	N	N	N	N	N	R	R	R	N	N	N	N	N	N	R	N	N	N	N	N	N	N	N	N	N	N	N	N	N	N	N	N	N	N	N
GCF_003185705.1	Proteus mirabilis	Estuarine mud	-	11985-2-3	N	N	N	N	N	N	N	N	N	N	N	N	N	N	N	N	N	N	N	N	N	N	N	N	N	N	N	N	N	N	N	N	N	N	N	N	N	N	N	N	N	N	N	N	N
GCF_002180115.1	Proteus mirabilis	-	-	AR_0159	R	R	R	R	R	N	N	N	N	N	N	N	N	N	N	R	N	N	N	N	N	N	R	N	N	N	N	R	R	R	R	R	R	R	R	R	R	R	R	R	R	N	N	N	R
GCF_010692865.1	Proteus mirabilis	gut	dog	CC15031	R	R	R	R	N	R	R	R	R	R	R	N	N	N	R	R	N	R	N	N	N	N	R	R	R	N	N	R	R	R	R	R	N	R	N	R	N	N	N	R	R	N	R	N	N
GCF_023702555.1	Proteus mirabilis	no	Homo sapiens	FZP2826	R	R	R	R	N	R	R	R	R	R	R	N	N	N	R	R	N	R	N	N	N	N	R	R	R	N	N	R	R	R	R	R	N	R	N	R	N	N	N	R	R	N	R	N	N
GCF_014931585.1	Proteus mirabilis	swine	-	ChSC1905	R	R	R	R	N	R	R	R	R	R	R	N	N	N	R	R	N	R	N	N	N	N	R	R	R	N	N	R	R	R	R	R	N	R	N	R	N	N	N	R	R	N	R	N	N
GCF_900101725.1	Proteus mirabilis	-	-	NLAE-zl-C285	N	N	N	N	N	N	N	N	N	N	N	N	N	N	N	N	N	N	N	N	N	N	N	N	N	N	N	N	N	N	N	N	N	N	N	N	N	N	N	N	N	N	N	N	N
GCF_000069965.1	Proteus mirabilis	-	-	HI4320	N	N	N	N	N	N	N	N	N	N	N	N	N	N	N	N	N	N	N	N	N	N	N	N	N	N	N	N	N	N	N	N	N	N	N	N	N	N	N	N	N	N	N	N	N
GCF_017169735.1	Proteus mirabilis	Biopsy	Homo sapiens	W17	N	N	N	N	N	N	N	N	N	N	N	N	N	N	N	N	N	N	N	N	N	N	N	N	R	N	N	N	N	N	N	N	N	N	N	N	N	N	N	N	N	N	N	N	N
GCF_017169755.1	Proteus mirabilis	Biopsy	Homo sapiens	W18	N	N	N	N	N	N	N	N	N	N	N	N	N	N	N	N	N	N	N	N	N	N	N	N	R	N	N	N	N	N	N	N	N	N	N	N	N	N	N	N	N	N	N	N	N
GCF_023604745.1	Proteus mirabilis	fecal swab	swine	PM2-7	N	N	N	N	N	N	N	N	N	N	N	N	N	N	N	N	N	N	N	N	N	N	N	N	R	N	N	N	N	N	N	N	N	N	N	N	N	N	N	N	N	N	N	N	N
GCF_017169675.1	Proteus mirabilis	Biopsy	Homo sapiens	W20	N	N	N	N	N	N	N	N	N	N	N	N	N	N	N	N	N	N	N	N	N	N	N	N	N	N	N	N	N	N	N	N	N	N	N	N	N	N	N	N	N	N	N	N	N
GCF_017169655.1	Proteus mirabilis	Biopsy	Homo sapiens	W22	N	N	N	N	N	N	N	N	N	N	N	N	N	N	N	N	N	N	N	N	N	N	N	N	N	N	N	N	N	N	N	N	N	N	N	N	N	N	N	N	N	N	N	N	N
GCF_017169695.1	Proteus mirabilis	Biopsy	Homo sapiens	W19	N	N	N	N	N	N	N	N	N	N	N	N	N	N	N	N	N	N	N	N	N	N	N	N	N	N	N	N	N	N	N	N	N	N	N	N	N	N	N	N	N	N	N	N	N
GCF_018068925.1	Proteus mirabilis	urine	Homo sapiens	2020EL-00031	N	N	R	N	N	N	N	N	N	N	N	N	N	N	N	N	N	N	N	N	N	N	R	N	N	N	N	R	R	R	R	R	R	R	R	R	R	R	R	R	R	N	N	N	N
GCF_025128485.1	Proteus mirabilis	-	dairy cow	HBNNC5	N	N	N	N	N	N	N	N	N	N	N	N	N	N	N	N	N	N	N	N	N	N	N	N	R	N	N	N	N	N	N	N	N	N	N	N	N	N	N	N	N	N	N	N	N
GCF_001604705.1	Proteus mirabilis	vomit of a patient	Homo sapiens	C02011	N	N	N	N	N	N	N	N	N	N	N	N	N	N	N	N	N	N	N	N	N	N	N	N	N	N	N	N	N	N	N	N	N	N	N	N	N	N	N	N	N	N	N	N	N
GCF_014212505.1	Proteus mirabilis	sputum	Homo sapiens	131597	N	N	R	N	N	N	N	N	N	N	N	N	N	N	N	N	N	N	N	N	N	N	R	N	R	N	N	N	N	N	N	N	N	N	N	N	N	N	N	N	N	N	N	N	N
GCF_009684665.1	Proteus mirabilis	urine	Homo sapiens	ENT1157	N	N	N	N	N	N	N	N	N	N	N	N	N	N	N	N	N	N	N	N	N	N	N	N	N	N	N	N	N	N	N	N	N	N	N	N	N	R	R	N	N	N	N	N	N
GCF_009684595.1	Proteus mirabilis	urine	Homo sapiens	ENT1224	N	N	N	N	N	N	N	N	N	N	N	N	N	N	N	N	N	N	N	N	N	N	N	N	N	N	N	N	N	N	N	N	N	N	N	N	N	R	R	N	N	N	N	N	N
GCF_001640985.1	Proteus mirabilis	blood	Homo sapiens	AOUC-001	R	R	R	R	R	N	R	R	R	R	R	N	N	N	N	R	N	N	N	N	R	R	R	N	N	N	N	R	R	R	R	R	N	R	R	R	R	R	R	R	R	R	R	N	N
GCF_001281565.1	Proteus mirabilis	-	Homo sapiens	CYPV1	N	N	N	N	N	N	N	N	N	N	N	N	N	N	N	N	N	N	N	N	N	N	N	N	N	N	N	N	N	N	N	N	N	N	N	N	N	N	N	N	N	N	N	N	N
GCF_013357505.1	Proteus mirabilis	feces	Panthera tigris Amoyensis facel	MPE0027	R	R	R	R	N	R	R	R	R	R	R	N	N	N	R	R	N	R	N	N	N	N	R	R	R	N	N	R	R	R	R	R	N	N	N	N	N	N	N	R	R	N	N	N	N
GCF_013357545.1	Proteus mirabilis	feces	Homo sapiens	MPE5139	R	R	R	R	N	R	N	N	N	N	N	N	N	N	R	R	N	R	N	N	N	N	R	R	R	N	N	R	R	R	R	R	N	N	N	N	N	N	N	R	R	N	N	N	N
GCF_023093855.1	Proteus mirabilis	-	Homo sapiens	T1010	R	R	R	R	N	R	R	R	R	R	R	N	N	R	N	R	N	R	N	N	N	N	R	R	R	N	N	R	R	R	R	R	N	R	N	R	N	N	N	R	R	N	R	N	N
GCF_022453625.1	Proteus mirabilis	urine	Homo sapiens	PM8762	R	R	R	R	N	R	R	R	R	R	R	N	N	N	R	R	N	R	N	N	N	N	R	R	R	N	N	R	R	R	R	R	R	R	R	R	R	R	R	R	R	N	R	N	R
GCF_013357585.1	Proteus mirabilis	-	Malayan pangolin	MPE0346	R	R	R	N	N	R	R	R	R	R	R	N	N	N	N	R	R	R	N	N	N	N	R	N	N	N	N	R	N	R	N	N	N	N	N	N	N	N	N	R	N	N	N	N	N
GCF_013357525.1	Proteus mirabilis	feces	Caracal caracal	MPE4069	N	R	R	R	N	R	R	R	R	R	R	N	N	N	N	R	N	R	N	N	N	N	R	R	R	N	N	R	R	R	R	R	N	N	N	N	N	N	N	R	R	N	N	N	N
GCF_002197405.1	Proteus mirabilis	-	-	AR_0156	N	R	R	R	N	N	N	N	N	N	N	N	N	N	N	N	N	N	N	N	N	N	R	N	N	N	N	R	R	R	R	R	N	R	R	R	R	R	R	R	R	N	R	N	N
GCF_022802665.1	Proteus mirabilis	-	chicken	B250	R	R	R	R	N	N	R	R	R	R	R	N	N	N	R	N	N	N	N	N	N	N	R	N	R	N	N	R	R	R	R	R	R	R	R	R	R	R	R	R	R	N	N	N	R
GCF_009915175.1	Proteus sp.	-	-	G2675	N	N	N	N	N	N	N	N	N	N	N	N	N	N	N	N	N	N	N	N	N	N	N	N	N	N	N	N	N	N	N	N	N	N	N	N	N	N	N	N	N	N	N	N	N
GCF_001065085.1	Proteus mirabilis	-	Homo sapiens	47_PMIR	N	N	N	N	N	N	N	N	N	N	N	N	N	N	N	N	N	N	N	N	N	N	N	N	N	N	N	N	N	N	N	N	N	N	N	N	N	N	N	N	N	N	N	N	N
GCF_001076705.1	Proteus mirabilis	-	Homo sapiens	418_PMIR	N	N	N	N	N	N	N	N	N	N	N	N	N	N	N	N	N	N	N	N	N	N	N	N	N	N	N	N	N	N	N	N	N	N	N	N	N	N	N	N	N	N	N	N	N
GCF_026016145.1	Proteus mirabilis	animal feces	-	NYP6	R	R	R	R	N	R	R	R	R	R	R	N	N	N	R	R	N	R	N	N	N	N	R	R	R	N	N	R	R	R	R	R	N	R	N	R	N	N	N	R	R	N	R	N	N
GCF_026016105.1	Proteus mirabilis	animal feces	-	NYP69	R	R	R	N	N	N	N	N	N	N	N	N	N	N	R	N	N	N	N	N	N	N	R	N	N	N	N	N	N	N	N	N	N	N	N	N	N	N	N	N	N	N	N	N	N
GCF_026016125.1	Proteus mirabilis	animal feces	-	NYP73	R	R	R	N	N	N	N	N	N	N	N	N	N	N	R	N	N	N	N	N	N	N	R	N	N	N	N	N	N	N	N	N	N	N	N	N	N	N	N	N	N	N	N	N	N
GCF_025128435.1	Proteus mirabilis	-	swine	HBSZC6	N	N	N	N	N	N	N	N	N	N	N	N	N	N	N	N	N	N	N	N	N	N	N	N	R	N	N	N	N	N	N	N	N	N	N	N	N	N	N	N	N	N	N	N	N
GCF_017161055.1	Proteus mirabilis	-	Swine	DY.F1.2	R	R	R	R	N	R	R	R	R	R	R	N	N	N	R	R	N	R	N	N	N	N	R	R	R	N	N	R	R	R	R	R	R	R	R	R	R	R	R	R	R	N	R	N	R
GCF_018336495.1	Proteus mirabilis	chicken	-	SNYG35	R	R	R	R	N	R	R	R	R	R	R	N	N	N	R	R	N	R	N	N	N	N	R	R	R	N	N	R	R	R	R	R	R	R	R	R	R	R	R	R	R	N	R	N	R
GCF_002945235.1	Proteus mirabilis	urine	Homo sapiens	-	N	R	R	R	N	R	N	N	N	N	N	N	N	N	N	R	N	R	N	N	N	N	R	R	R	N	N	R	R	R	R	R	N	R	N	R	N	N	N	R	R	N	R	N	N
GCF_008705195.1	Proteus mirabilis	-	Homo sapiens	K817	R	R	R	N	N	R	N	N	N	N	N	N	N	N	N	R	R	R	N	N	N	N	R	N	N	N	N	R	N	R	N	N	N	N	N	N	N	N	N	R	N	N	N	N	N
GCF_026016045.1	Proteus mirabilis	animal feces	-	CZP17	R	R	R	R	N	R	R	R	R	R	R	N	N	R	R	R	N	R	N	N	N	N	R	R	R	N	N	R	R	R	R	R	N	R	N	R	N	N	N	R	R	N	R	N	N
GCF_018139005.1	Proteus mirabilis	Ailuropoda melanoleuca	-	S62-3-2-2	R	R	R	R	N	R	R	R	R	R	R	N	N	N	R	R	N	R	N	N	N	N	R	R	R	N	N	R	R	R	R	R	N	R	N	R	N	N	N	R	R	N	R	N	N
GCF_025379405.1	Proteus mirabilis	no	Homo sapiens	FZP2561	R	R	R	N	N	N	N	N	N	N	N	N	N	N	R	N	N	N	N	N	N	N	N	N	R	N	N	R	N	R	N	R	N	R	N	R	N	N	N	R	N	N	R	N	N
GCF_022802515.1	Proteus mirabilis	-	chicken	B79	R	R	R	R	N	N	R	R	R	R	R	N	N	N	R	N	N	N	N	N	N	N	R	N	R	N	N	R	R	R	R	R	R	R	R	R	R	R	R	R	R	N	R	N	R
GCF_003073935.1	Proteus mirabilis	-	-	AR379	N	N	N	N	N	N	N	N	N	N	N	N	N	N	N	N	N	N	N	N	N	N	N	N	N	N	N	N	N	N	N	N	N	N	N	N	N	N	N	N	N	N	N	N	N
GCF_002936215.2	Proteus mirabilis	miscellaneous body fluid	Homo sapiens	CRK0329	N	N	N	N	N	N	N	N	N	N	N	N	N	N	N	N	N	N	N	N	N	N	N	N	N	N	N	N	N	N	N	N	N	N	N	N	N	N	N	N	N	N	N	N	N
GCF_025379395.1	Proteus mirabilis	no	Homo sapiens	FZP1611	R	R	R	R	N	R	N	N	N	N	N	N	N	N	R	R	N	R	N	N	N	N	R	R	R	N	N	R	R	R	R	R	N	R	N	R	N	N	N	R	R	R	R	N	N
GCF_900454995.1	Proteus mirabilis	-	-	NCTC6197	N	N	N	N	N	N	N	N	N	N	N	N	N	N	N	N	N	N	N	N	N	N	N	N	N	N	N	N	N	N	N	N	N	N	N	N	N	N	N	N	N	N	N	N	N
GCF_003030945.1	Proteus mirabilis	hospital	Homo sapiens	K670	N	N	N	N	N	N	N	N	N	N	N	N	N	N	N	N	N	N	N	N	N	N	N	N	N	N	N	N	N	N	N	N	N	N	N	N	N	N	N	N	N	N	N	N	N
GCF_018138945.1	Proteus mirabilis	Saimiri sciureus	-	N292	N	N	R	N	N	N	N	N	N	N	N	N	N	N	N	N	N	N	N	N	N	N	R	N	N	N	N	N	N	N	N	N	N	N	N	N	N	N	N	N	N	N	N	N	N
GCF_000783875.2	Proteus mirabilis	wound	Homo sapiens	FDAARGOS_67	N	N	N	N	N	N	N	N	N	N	N	N	N	N	N	N	N	N	N	N	N	N	N	N	N	N	N	N	N	N	N	N	N	N	N	N	N	N	N	N	N	N	N	N	N
GCF_023242175.1	Proteus mirabilis	urine	Homo sapiens	HURS-181823	N	N	N	N	N	N	N	N	N	N	N	N	N	N	N	N	N	N	N	N	N	N	N	N	N	N	N	R	R	R	R	R	N	R	N	R	N	R	R	R	R	N	R	N	N
GCF_023242195.1	Proteus mirabilis	Rectal swab	Homo sapiens	HURS-186083	N	N	N	N	N	N	N	N	N	N	N	N	N	N	N	N	N	N	N	N	N	N	N	N	N	N	N	R	R	R	R	R	N	R	N	R	N	R	R	R	R	N	R	N	N
GCF_009915935.1	Proteus sp.	-	-	G3927	N	N	N	N	N	N	N	N	N	N	N	N	N	N	N	N	N	N	N	N	N	N	N	N	N	N	N	N	N	N	N	N	N	N	N	N	N	N	N	N	N	N	N	N	N
GCF_007012285.1	Proteus mirabilis	-	Duck	CLPM181223	N	N	R	N	N	N	R	R	R	R	R	N	N	N	N	N	N	N	N	N	N	N	R	N	N	N	N	N	N	N	N	N	N	N	N	N	N	N	N	N	N	N	N	N	N
GCF_025128355.1	Proteus mirabilis	-	swine	SCSZC10	R	R	R	N	N	N	R	R	R	R	R	N	N	N	R	N	N	N	N	N	N	N	R	N	R	N	N	N	N	N	N	N	N	N	N	N	N	N	N	N	N	N	N	N	N
GCF_023604825.1	Proteus mirabilis	fecal swab	swine	PM1-8	N	R	N	R	N	R	N	N	N	N	N	N	N	N	N	R	N	R	N	N	N	N	N	R	R	N	N	R	R	R	R	R	N	R	R	R	N	N	N	R	R	N	N	N	N
GCF_018067725.1	Proteus mirabilis	urine	Homo sapiens	2020EL-00098	N	N	R	N	N	N	N	N	N	N	N	N	N	N	N	N	N	N	N	N	N	N	R	N	N	N	N	R	R	R	R	R	R	R	R	R	R	R	R	R	R	N	N	N	N
GCF_026016065.1	Proteus mirabilis	animal feces	-	CZP44	R	R	R	R	N	R	N	N	N	N	N	N	N	N	R	R	N	R	N	N	N	N	R	R	R	N	N	R	R	R	R	N	N	R	R	R	N	N	N	R	R	N	N	N	N
GCF_025128415.1	Proteus mirabilis	-	swine	HBSZC23	N	N	R	N	N	N	N	N	N	N	N	N	N	N	N	N	N	N	N	N	N	N	N	N	R	N	N	N	N	N	N	N	N	N	N	N	N	N	N	N	N	N	N	N	N
GCF_016772335.1	Proteus mirabilis	chicken	-	C55	N	R	R	R	N	R	R	R	R	R	R	N	N	N	N	R	N	R	N	N	N	N	R	R	R	N	N	R	R	R	R	R	N	R	R	R	N	N	N	R	R	N	R	N	N
GCF_016772355.1	Proteus mirabilis	chicken	-	C74	N	N	R	N	N	N	R	R	R	R	R	N	N	N	N	N	N	N	N	N	N	N	R	N	N	N	N	R	R	R	R	N	N	R	R	R	N	N	N	R	R	N	N	N	N
GCF_012516515.1	Proteus mirabilis	tissue from pig	swine	STP3	R	R	R	R	N	R	R	R	R	R	R	N	N	N	R	R	N	R	N	N	N	N	R	R	R	N	N	R	R	R	R	R	N	R	N	R	N	N	N	R	R	N	R	N	N
GCF_019443785.1	Proteus mirabilis	swine	-	HNS2p	R	R	R	R	R	N	R	R	R	R	R	N	N	N	R	N	N	R	R	N	N	N	R	N	R	N	N	R	R	R	R	N	N	R	R	R	N	N	N	R	R	N	N	N	N
GCF_013358795.1	Proteus mirabilis	-	Swine	HN2p	R	R	R	R	R	N	R	R	R	R	R	N	N	N	R	N	N	R	R	N	N	N	R	N	R	N	N	R	R	R	R	N	N	R	R	R	N	N	N	R	R	N	N	N	N
GCF_002417445.1	Proteus mirabilis	-	Homo sapiens	PM005	R	R	R	N	N	R	N	N	N	N	N	N	N	N	N	R	R	R	N	N	N	N	R	N	N	N	N	R	R	R	R	R	N	R	R	R	N	N	N	R	R	N	R	N	N
GCF_008041895.1	Proteus mirabilis	-	Homo sapiens	VAC	R	R	R	N	N	R	R	R	R	R	R	N	N	N	R	R	R	R	N	N	N	N	R	N	N	N	N	N	N	N	N	N	N	N	N	N	N	R	R	N	N	N	N	N	N
GCF_019192645.1	Proteus mirabilis	urine	Homo sapiens	6Pmi283	N	R	R	R	N	R	N	N	N	N	N	N	N	N	N	R	N	R	N	N	N	N	N	R	R	N	N	R	R	R	R	R	R	R	R	R	R	R	R	R	R	N	N	N	R
GCF_011383045.1	Proteus mirabilis	urine	Homo sapiens	XH1569	N	N	N	N	N	N	N	N	N	N	N	N	N	N	N	N	N	N	N	N	N	N	N	N	N	N	N	N	N	N	N	N	N	N	N	N	N	N	N	N	N	N	N	N	N
GCF_015694005.1	Proteus mirabilis	sputum	Homo sapiens	PmBJ023-2	N	N	R	N	N	N	N	N	N	N	N	N	N	N	N	N	N	N	N	N	N	N	R	N	N	N	N	R	R	R	R	R	R	R	R	R	R	R	R	R	R	N	N	N	R
GCF_015693865.1	Proteus mirabilis	sputum	Homo sapiens	PmBJ015-2	N	N	R	N	N	N	N	N	N	N	N	N	N	N	N	N	N	N	N	N	N	N	R	N	N	N	N	R	R	R	R	R	R	R	R	R	R	R	R	R	R	N	N	N	R
GCF_015693965.1	Proteus mirabilis	sputum	Homo sapiens	PmBJ012-2	N	N	R	N	N	N	N	N	N	N	N	N	N	N	N	N	N	N	N	N	N	N	R	N	N	N	N	R	R	R	R	R	R	R	R	R	R	R	R	R	R	N	N	N	R
GCF_015693985.1	Proteus mirabilis	sputum	Homo sapiens	PmBJ024-1	N	N	R	N	N	N	N	N	N	N	N	N	N	N	N	N	N	N	N	N	N	N	R	N	N	N	N	R	R	R	R	R	R	R	R	R	R	R	R	R	R	N	N	N	R
GCF_015694025.1	Proteus mirabilis	sputum	Homo sapiens	PmBJ020-1	N	N	R	N	N	N	N	N	N	N	N	N	N	N	N	N	N	N	N	N	N	N	R	N	N	N	N	R	R	R	R	R	R	R	R	R	R	R	R	R	R	N	N	N	R
GCF_025128325.1	Proteus mirabilis	-	beef cattle	SCRNC2	N	N	N	N	N	N	N	N	N	N	N	N	N	N	N	N	N	N	N	N	N	N	N	N	R	N	N	N	N	N	N	N	N	N	N	N	N	N	N	N	N	N	N	N	N
GCF_001619795.1	Proteus mirabilis	Ulu Slim Hot Spring	-	M16	N	N	N	N	N	N	N	N	N	N	N	N	N	N	N	N	N	N	N	N	N	N	N	N	N	N	N	N	N	N	N	N	N	N	N	N	N	N	N	N	N	N	N	N	N
GCF_000297815.1	Proteus mirabilis	biological product [ENVO:02000043]	Homo sapiens	WGLW6	N	N	R	N	N	N	N	N	N	N	N	N	N	N	N	N	N	N	N	N	N	N	R	N	N	N	N	N	N	N	N	N	N	N	N	N	N	N	N	N	N	N	N	N	N
GCF_025128395.1	Proteus mirabilis	-	swine	HBSZC25	R	R	R	R	N	R	R	R	R	R	R	N	N	N	R	R	N	R	N	N	N	N	R	R	R	N	N	R	R	R	R	R	N	N	N	N	N	N	N	R	R	N	N	N	N
GCF_011067125.1	Proteus mirabilis	-	Homo sapiens	PrK_34/57	N	N	N	N	N	N	N	N	N	N	N	N	N	N	N	N	N	N	N	N	N	N	N	N	N	N	N	N	N	N	N	N	N	N	N	N	N	N	N	N	N	N	N	N	N
GCF_024621985.1	Proteus mirabilis	Caecal content	Mus musculus	DSM_28629	N	N	R	N	N	N	N	N	N	N	N	N	N	N	N	N	N	N	N	N	N	N	R	N	N	N	N	N	N	N	N	N	N	N	N	N	N	N	N	N	N	N	N	N	N
GCF_001060325.1	Proteus mirabilis	-	Homo sapiens	1134_PMIR	N	N	N	N	N	N	N	N	N	N	N	N	N	N	N	N	N	N	N	N	N	N	N	N	N	N	N	N	N	N	N	N	N	N	N	N	N	N	N	N	N	N	N	N	N
GCF_022408215.1	Proteus mirabilis	-	Homo sapiens	L00022941	N	N	R	N	N	N	N	N	N	N	N	N	N	N	N	N	N	N	N	N	N	N	R	N	N	N	N	N	N	N	N	N	N	N	N	N	N	N	N	N	N	N	N	N	N
GCF_000783575.2	Proteus mirabilis	Urine Clean Catch	Homo sapiens	FDAARGOS_81	N	N	N	N	N	N	N	N	N	N	N	N	N	N	N	N	N	N	N	N	N	N	N	N	N	N	N	N	N	N	N	N	N	N	N	N	N	N	N	N	N	N	N	N	N
GCF_000297835.1	Proteus mirabilis	biological product [ENVO:02000043]	Homo sapiens	WGLW4	N	N	N	N	N	N	N	N	N	N	N	N	N	N	N	N	N	N	N	N	N	N	N	N	N	N	N	N	N	N	N	N	N	N	N	N	N	N	N	N	N	N	N	N	N
GCF_025660585.1	Proteus mirabilis	sputum	Homo sapiens	63	R	R	R	N	N	N	R	R	R	R	R	N	N	N	R	N	N	N	N	N	N	N	R	N	R	N	N	R	R	R	R	R	N	R	R	R	N	N	N	R	R	N	R	N	N
GCF_023604725.1	Proteus mirabilis	fecal swab	swine	PM2-11	N	R	N	R	N	R	N	N	N	N	N	N	N	N	N	R	N	R	N	N	N	N	N	R	R	N	N	R	R	R	R	R	N	R	N	R	N	N	N	R	R	N	R	N	N
GCF_023653395.1	Proteus mirabilis	no	Homo sapiens	FZP2056	N	R	R	R	N	R	N	N	N	N	N	N	N	N	N	R	N	R	N	N	N	N	R	R	R	N	N	R	R	R	R	R	N	N	N	N	N	N	N	R	R	N	N	N	N
GCF_900455045.1	Proteus mirabilis	-	-	NCTC12446	N	N	N	N	N	N	N	N	N	N	N	N	N	N	N	N	N	N	N	N	N	N	N	N	N	N	N	N	N	N	N	N	N	N	N	N	N	N	N	N	N	N	N	N	N
GCF_003075585.1	Proteus mirabilis	-	-	AR_0377	N	R	R	R	N	N	N	N	N	N	N	N	N	N	N	N	N	N	N	N	N	N	R	N	R	N	N	R	R	R	R	R	N	R	R	R	R	R	R	R	R	N	R	N	N
GCF_025128455.1	Proteus mirabilis	-	swine	HBSZC3	N	N	N	N	N	N	N	N	N	N	N	N	N	N	N	N	N	N	N	N	N	N	N	N	R	N	N	N	N	N	N	N	N	N	N	N	N	N	N	N	N	N	N	N	N
GCF_900113495.1	Proteus mirabilis	-	-	NLAE-zl-G534	N	N	N	N	N	N	N	N	N	N	N	N	N	N	N	N	N	N	N	N	N	N	N	N	N	N	N	N	N	N	N	N	N	N	N	N	N	N	N	N	N	N	N	N	N
GCF_001858185.1	Proteus mirabilis	Dentine Caries	Homo sapiens	T1C	N	N	N	N	N	N	N	N	N	N	N	N	N	N	N	N	N	N	N	N	N	N	N	N	N	N	N	N	N	N	N	N	N	N	N	N	N	N	N	N	N	N	N	N	N
GCF_002180235.1	Proteus mirabilis	-	-	AR_0155	N	N	R	N	N	N	R	N	N	N	N	N	N	N	N	N	N	N	N	N	N	N	R	N	N	N	N	R	R	R	R	R	N	R	R	R	R	R	R	R	R	N	R	N	N
GCF_014212615.1	Proteus mirabilis	urine	Homo sapiens	22bian	N	N	R	N	N	N	R	R	R	R	R	N	N	N	N	N	N	N	N	N	N	N	R	N	N	N	N	R	N	R	N	N	N	N	N	N	N	N	N	R	N	N	N	N	N
GCF_022408715.1	Proteus mirabilis	-	Homo sapiens	L00022906	R	R	N	R	N	N	N	N	N	N	N	N	N	N	N	N	N	N	N	N	N	N	N	N	N	N	N	N	N	N	N	N	N	N	N	N	N	N	N	N	N	N	N	N	N
[truncated: 46 more columns]

## Sheet: Table S4
Table S4. List of identified antimicrobial resistance (AMR)-related genes in the Proteus spp. genomes (ResFinder v2.4.0).
AMR gene	Class	Phenotype	Mechanism of resistance
aac(3)-I	Aminoglycoside	Gentamicin, Astromicin, Fortimicin	Enzymatic modification
aac(3)-IIa	Aminoglycoside	Gentamicin, Tobramycin	Enzymatic modification
aac(3)-IId	Aminoglycoside	Apramycin, Gentamicin, Tobramycin, Dibekacin, Netilmicin, Sisomicin	Enzymatic modification
aac(3)-IV	Aminoglycoside	Gentamicin, Tobramycin	Enzymatic modification
aac(3)-VIa	Aminoglycoside	Gentamicin	Enzymatic modification
aac(6')-Ian	Aminoglycoside	Tobramycin, Dibekacin, Amikacin, Sisomicin, Netilmicin	Enzymatic modification
aac(6')-Ib	Aminoglycoside	Amikacin, Tobramycin, Kanamycin	Enzymatic modification
aac(6')-Ib3	Aminoglycoside	Amikacin, Tobramycin	Enzymatic modification
aac(6')-Ib-cr	Quinolone	Ciprofloxacin	Enzymatic inactivation
aac(6')-Ib-Hangzhou	Aminoglycoside	Amikacin, Tobramycin	Enzymatic modification
aac(6')-IIa	Aminoglycoside	Tobramycin, Dibekacin, Gentamicin, Sisomicin, Netilmicin	Enzymatic modification
aadA1	Aminoglycoside	Spectinomycin, Streptomycin	Enzymatic modification
aadA14	Aminoglycoside	Spectinomycin, Streptomycin	Enzymatic modification
aadA15	Aminoglycoside	Spectinomycin, Streptomycin	Enzymatic modification
aadA16	Aminoglycoside	Spectinomycin, Streptomycin	Enzymatic modification
aadA2	Aminoglycoside	Spectinomycin, Streptomycin	Enzymatic modification
aadA24	Aminoglycoside	Spectinomycin, Streptomycin	Enzymatic modification
aadA2b	Aminoglycoside	Spectinomycin, Streptomycin	Enzymatic modification
aadA3	Aminoglycoside	Spectinomycin, Streptomycin	Enzymatic modification
aadA5	Aminoglycoside	Spectinomycin, Streptomycin	Enzymatic modification
aadA8b	Aminoglycoside	Spectinomycin, Streptomycin	Enzymatic modification
ant(2'')-Ia	Aminoglycoside	Gentamicin, Tobramycin	Enzymatic modification
aph(3')-Ia	Aminoglycoside	Kanamycin	Enzymatic modification
aph(3'')-Ib	Aminoglycoside	Streptomycin	Enzymatic modification
aph(3')-VI	Aminoglycoside	Amikacin	Enzymatic modification
aph(3')-VIa	Aminoglycoside	Kanamycin, Neomycin, Paromomycin, Ribostamycin, Butirosin, Gentamicin, Amikacin	Enzymatic modification
aph(4)-Ia	Aminoglycoside	Hygromycin	Enzymatic modification
aph(6)-Id	Aminoglycoside	Streptomycin	Enzymatic modification
armA	Aminoglycoside	Amikacin, Gentamicin, Tobramycin, Isepamicin, Netilmicin	Target protection
ARR-2	Rifamycin	Rifampicin	Enzymatic inactivation
ARR-3	Rifamycin	Rifampicin	Enzymatic inactivation
ARR-6	Rifamycin	Rifampicin	Enzymatic inactivation
blaCARB-2	Beta-lactam	Ampicillin, Amoxicillin, Piperacillin	Enzymatic inactivation
blaCMY-16	Beta-lactam	Amoxicillin, Amoxicillin+Clavulanic acid, Ampicillin, Ampicillin+Clavulanic acid, Cefotaxime, Cefoxitin, Ceftazidime, Piperacillin, Piperacillin+Tazobactam, Ticarcillin, Ticarcillin+Clavulanic acid	Enzymatic inactivation
blaCMY-2	Beta-lactam	Amoxicillin, Amoxicillin+Clavulanic acid, Ampicillin, Ampicillin+Clavulanic acid, Cefotaxime, Cefoxitin, Ceftazidime, Piperacillin, Piperacillin+Tazobactam, Ticarcillin, Ticarcillin+Clavulanic acid	Enzymatic inactivation
blaCMY-4	Beta-lactam	Amoxicillin, Amoxicillin+Clavulanic acid, Ampicillin, Ampicillin+Clavulanic acid, Cefotaxime, Cefoxitin, Ceftazidime, Piperacillin, Piperacillin+Tazobactam, Ticarcillin, Ticarcillin+Clavulanic acid	Enzymatic inactivation
blaCTX-M-14	Beta-lactam	Amoxicillin, Ampicillin, Aztreonam, Cefepime, Cefotaxime, Ceftazidime, Ceftriaxone, Piperacillin, Ticarcillin	Enzymatic inactivation
blaCTX-M-15	Beta-lactam	Amoxicillin, Ampicillin, Aztreonam, Cefepime, Cefotaxime, Ceftazidime, Ceftriaxone, Piperacillin, Ticarcillin	Enzymatic inactivation
blaCTX-M-25	Beta-lactam	Amoxicillin, Ampicillin, Aztreonam, Cefepime, Cefotaxime, Ceftazidime, Ceftriaxone, Piperacillin, Ticarcillin	Enzymatic inactivation
blaCTX-M-3	Beta-lactam	Amoxicillin, Ampicillin, Aztreonam, Cefepime, Cefotaxime, Ceftazidime, Ceftriaxone, Piperacillin, Ticarcillin	Enzymatic inactivation
blaCTX-M-65	Beta-lactam	Amoxicillin, Ampicillin, Aztreonam, Cefepime, Cefotaxime, Ceftazidime, Ceftriaxone, Piperacillin, Ticarcillin	Enzymatic inactivation
blaDHA-1	Beta-lactam	Amoxicillin, Amoxicillin+Clavulanic acid, Ampicillin, Ampicillin+Clavulanic acid, Cefotaxime, Cefoxitin, Ceftazidime, Piperacillin, Piperacillin+Tazobactam, Ticarcillin, Ticarcillin+Clavulanic acid	Enzymatic inactivation
blaIMP-27	Beta-lactam	Amoxicillin, Amoxicillin+Clavulanic acid, Ampicillin, Ampicillin+Clavulanic acid, Cefepime, Cefixime, Cefotaxime, Cefoxitin, Ceftazidime, Ertapenem, Imipenem, Meropenem, Piperacillin, Piperacillin+Tazobactam	Enzymatic inactivation
blaKPC-2	Beta-lactam	Amoxicillin, Amoxicillin+Clavulanic acid, Ampicillin, Ampicillin+Clavulanic acid, Aztreonam, Cefepime, Cefotaxime, Cefoxitin, Ceftazidime, Ertapenem, Imipenem, Meropenem, Piperacillin, Piperacillin+Tazobactam, Ticarcillin, Ticarcillin+Clavulanic acid	Enzymatic inactivation
blaKPC-3	Beta-lactam	Amoxicillin, Amoxicillin+Clavulanic acid, Ampicillin, Ampicillin+Clavulanic acid, Aztreonam, Cefepime, Cefotaxime, Cefoxitin, Ceftazidime, Ertapenem, Imipenem, Meropenem, Piperacillin, Piperacillin+Tazobactam, Ticarcillin, Ticarcillin+Clavulanic acid	Enzymatic inactivation
blaKPC-6	Beta-lactam	Amoxicillin, Amoxicillin+Clavulanic acid, Ampicillin, Ampicillin+Clavulanic acid, Aztreonam, Cefepime, Cefotaxime, Cefoxitin, Ceftazidime, Ertapenem, Imipenem, Meropenem, Piperacillin, Piperacillin+Tazobactam, Ticarcillin, Ticarcillin+Clavulanic acid	Enzymatic inactivation
blaNDM-1	Beta-lactam	Amoxicillin, Amoxicillin+Clavulanic acid, Ampicillin, Ampicillin+Clavulanic acid, Cefepime, Cefixime, Cefotaxime, Cefoxitin, Ceftazidime, Ceftazidime+Avibactam, Ertapenem, Imipenem, Meropenem, Piperacillin, Piperacillin+Tazobactam, Temocillin	Enzymatic inactivation
blaNDM-5	Beta-lactam	Amoxicillin, Amoxicillin+Clavulanic acid, Ampicillin, Ampicillin+Clavulanic acid, Cefepime, Cefixime, Cefotaxime, Cefoxitin, Ceftazidime, Ertapenem, Imipenem, Meropenem, Piperacillin, Piperacillin+Tazobactam, Temocillin	Enzymatic inactivation
blaOXA-1	Beta-lactam	Amoxicillin, Amoxicillin+Clavulanic acid, Ampicillin, Ampicillin+Clavulanic acid, Cefepime, Piperacillin, Piperacillin+Tazobactam	Enzymatic inactivation
blaOXA-10	Beta-lactam	Amoxicillin, Ampicillin, Aztreonam, Piperacillin, Piperacillin+Tazobactam	Enzymatic inactivation
blaOXA-21	Beta-lactam	Unknown Beta-lactam	Enzymatic inactivation
blaOXA-23	Beta-lactam	Imipenem, Meropenem	Enzymatic inactivation
blaOXA-320	Beta-lactam	Unknown Beta-lactam	Enzymatic inactivation
blaOXA-48	Beta-lactam	Amoxicillin, Amoxicillin+Clavulanic acid, Ampicillin, Ampicillin+Clavulanic acid, Imipenem, Meropenem, Piperacillin, Piperacillin+Tazobactam	Enzymatic inactivation
blaOXA-534	Beta-lactam	Unknown Beta-lactam	Enzymatic inactivation
blaOXA-9	Beta-lactam	Amoxicillin, Ampicillin	Enzymatic inactivation
blaPER-1	Beta-lactam	Amoxicillin, Amoxicillin+Clavulanic acid, Ampicillin, Ampicillin+Clavulanic acid, Cefotaxime, Cefoxitin, Cefepime, Ceftazidime, Piperacillin, Piperacillin+Tazobactam, Ticarcillin, Ticarcillin+Clavulanic acid, Aztreonam	Enzymatic inactivation
blaSCO-1	Beta-lactam	Amoxicillin, Ampicillin, Piperacillin, Ticarcillin, Amoxicillin+Clavulanic acid, Ampicillin+Clavulanic acid, Piperacillin+Clavulanic acid, Ticarcillin+Clavulanic acid	Enzymatic inactivation
blaTEM-131	Beta-lactam	Amoxicillin, Ampicillin, Aztreonam, Cefepime, Cefotaxime, Ceftazidime, Ceftriaxone, Piperacillin, Ticarcillin	Enzymatic inactivation
blaTEM-141	Beta-lactam	Amoxicillin, Ampicillin, Cephalothin, Piperacillin, Ticarcillin	Enzymatic inactivation
blaTEM-150	Beta-lactam	Unknown Beta-lactam	Enzymatic inactivation
blaTEM-1A	Beta-lactam	Amoxicillin, Ampicillin, Cephalothin, Piperacillin, Ticarcillin	Enzymatic inactivation
blaTEM-1B	Beta-lactam	Amoxicillin, Ampicillin, Cephalothin, Piperacillin, Ticarcillin	Enzymatic inactivation
blaTEM-2	Beta-lactam	Amoxicillin, Ampicillin, Cephalothin, Piperacillin, Ticarcillin	Enzymatic inactivation
blaTEM-206	Beta-lactam	Amoxicillin, Ampicillin, Cephalothin, Piperacillin, Ticarcillin	Enzymatic inactivation
blaTEM-209	Beta-lactam	Unknown Beta-lactam	Enzymatic inactivation
blaTEM-214	Beta-lactam	Unknown Beta-lactam	Enzymatic inactivation
blaTEM-216	Beta-lactam	Unknown Beta-lactam	Enzymatic inactivation
blaTEM-79	Beta-lactam	Amoxicillin, Amoxicillin+Clavulanic acid, Ampicillin, Ampicillin+Clavulanic acid, Piperacillin, Piperacillin+Tazobactam, Ticarcillin, Ticarcillin+Clavulanic acid	Enzymatic inactivation
bleO	Glycopeptide	Bleomycin	Enzymatic modification
cat	Amphenicol	Chloramphenicol	Enzymatic inactivation
catA1	Amphenicol	Chloramphenicol	Enzymatic inactivation
catA2	Amphenicol	Chloramphenicol	Enzymatic inactivation
catB2	Amphenicol	Chloramphenicol	Enzymatic inactivation
catB3	Amphenicol	Chloramphenicol	Enzymatic inactivation
catB8	Amphenicol	Chloramphenicol	Enzymatic inactivation
cfr	Oxazolidinone, Amphenicol, Lincosamide, Streptogramin A, Pleuromutilin	Chloramphenicol, Florfenicol, Clindamycin, Lincomycin, Linezolid, Dalfopristin, Pristinamycin IIA, Virginiamycin M, Tiamulin	Target modification
cmlA1	Amphenicol	Chloramphenicol	Increased efflux
dfrA1	Folate pathway antagonist	Trimethoprim	Purine synthesis
dfrA10	Folate pathway antagonist	Trimethoprim	Purine synthesis
dfrA12	Folate pathway antagonist	Trimethoprim	Purine synthesis
dfrA14	Folate pathway antagonist	Trimethoprim	Purine synthesis
dfrA16	Folate pathway antagonist	Trimethoprim	Purine synthesis
dfrA17	Folate pathway antagonist	Trimethoprim	Purine synthesis
dfrA19	Folate pathway antagonist	Trimethoprim	Purine synthesis
dfrA27	Folate pathway antagonist	Trimethoprim	Purine synthesis
dfrA32	Folate pathway antagonist	Trimethoprim	Purine synthesis
dfrA5	Folate pathway antagonist	Trimethoprim	Purine synthesis
ere(A)	Macrolide	Erythromycin	Enzymatic inactivation
erm(42)	Macrolide, Lincosamide, Streptogramin B	Erythromycin, Lincomycin, Clindamycin, Quinupristin, Pristinamycin IA, Virginiamycin S	Target modification
floR	Amphenicol	Chloramphenicol, Florfenicol	Increased efflux
fosA3	Fosfomycin	Fosfomycin	Enzymatic inactivation
hugA	Beta-lactam	Unknown Beta-lactam	Enzymatic inactivation
lnu(F)	Lincosamide	Lincomycin	Enzymatic inactivation
lnu(G)	Lincosamide	Lincomycin	Enzymatic inactivation
mph(A)	Macrolide	Erythromycin, Azithromycin, Spiramycin, Telithromycin	Enzymatic inactivation
mph(E)	Macrolide	Erythromycin	Enzymatic inactivation
msr(E)	Macrolide, Streptogramin B	Erythromycin, Azithromycin, Quinupristin, Pristinamycin IA, Virginiamycin S	Target protection
qepA1	Quinolone	Ciprofloxacin	Increased efflux
qnrA1	Quinolone	Ciprofloxacin	Target protection
qnrB19	Quinolone	Ciprofloxacin	Target protection
qnrD1	Quinolone	Ciprofloxacin	Target protection
qnrD3	Quinolone	Ciprofloxacin	Target protection
qnrS1	Quinolone	Ciprofloxacin	Target protection
rmtB	Aminoglycoside	Amikacin, Gentamicin, Tobramycin, Kanamycin, Arbekacin, Sisomicin, Isepamicin	Target protection
sul1	Folate pathway antagonist	Sulfamethoxazole	Purine synthesis
sul2	Folate pathway antagonist	Sulfamethoxazole	Purine synthesis
sul3	Folate pathway antagonist	Sulfamethoxazole	Purine synthesis
tet(A)	Tetracycline	Doxycycline, Tetracycline	Increased efflux
tet(B)	Tetracycline	Doxycycline, Tetracycline, Minocycline	Increased efflux
tet(C)	Tetracycline	Doxycycline, Tetracycline	Increased efflux
tet(D)	Tetracycline	Doxycycline, Tetracycline	Increased efflux
tet(G)	Tetracycline	Doxycycline, Tetracycline	Increased efflux
tet(H)	Tetracycline	Doxycycline, Tetracycline	Increased efflux
tet(J)	Tetracycline	Doxycycline, Tetracycline	Increased efflux
tet(M)	Tetracycline	Doxycycline, Tetracycline, Minocycline	Target protection
tet(X)	Tetracycline	Doxycycline, Tetracycline, Minocycline, Tigecycline	Enzymatic inactivation
tet(X4)	Tetracycline	Doxycycline, Tetracycline, Minocycline, Tigecycline	Enzymatic inactivation
tet(X6)	Tetracycline	Doxycycline, Tetracycline, Minocycline, Tigecycline	Enzymatic inactivation
tmexC3	Tetracycline	Doxycycline, Tetracycline, Minocycline, Tigecycline	Efflux pump Together with tmexD3 amd TOprJ3
tmexD3	Tetracycline	Doxycycline, Tetracycline, Minocycline, Tigecycline	Efflux pump Together with tmexC3 and TOprJ3
TOprJ3	Tetracycline	Doxycycline, Tetracycline, Minocycline, Tigecycline	Efflux pump Together with tmexC3 and tmexD3

## Sheet: Table S5
Table S5. List of identified plasmid sequences within the Proteus spp. genomes (assembly type: contig or scaffold) in this study.
Contig ID	Strain name	Accession No.	Predication by deeplasmid	Confidence by deeplasmid
NZ_AORN01000093.1	PR03	GCF_000372565.1	PLASMID	0.545 +/- 0.001
NZ_AORN01000095.1	PR03	GCF_000372565.1	PLASMID	0.594 +/- 0.001
NZ_AWXP01000038.1	ZMd44	GCF_000497855.1	PLASMID	0.830 +/- 0.000
NZ_LANL01000033.1	25933_GTA	GCF_000972665.1	PLASMID	0.763 +/- 0.000
NZ_CVRZ01000019.1	CSUR_P1868	GCF_001049975.1	PLASMID	0.867 +/- 0.000
NZ_CVRZ01000025.1	CSUR_P1868	GCF_001049975.1	PLASMID	0.797 +/- 0.000
NZ_CVRZ01000032.1	CSUR_P1868	GCF_001049975.1	PLASMID	0.709 +/- 0.000
NZ_CVRZ01000034.1	CSUR_P1868	GCF_001049975.1	PLASMID	0.745 +/- 0.001
NZ_CVRZ01000040.1	CSUR_P1868	GCF_001049975.1	PLASMID	0.547 +/- 0.000
NZ_CVRZ01000050.1	CSUR_P1868	GCF_001049975.1	PLASMID	0.545 +/- 0.001
NZ_JWBY01000036.1	1134_PMIR	GCF_001060325.1	PLASMID	0.542 +/- 0.002
NZ_JWBY01000106.1	1134_PMIR	GCF_001060325.1	PLASMID	0.859 +/- 0.000
NZ_JVMQ01000101.1	292_PMIR	GCF_001064375.1	PLASMID	0.636 +/- 0.000
NZ_JVMQ01000113.1	292_PMIR	GCF_001064375.1	PLASMID	0.998 +/- 0.000
NZ_JVMQ01000122.1	292_PMIR	GCF_001064375.1	PLASMID	0.530 +/- 0.001
NZ_JVFU01000020.1	47_PMIR	GCF_001065085.1	PLASMID	0.590 +/- 0.000
NZ_JVJQ01000099.1	373_PMIR	GCF_001076695.1	PLASMID	0.591 +/- 0.001
NZ_JVJQ01000003.1	373_PMIR	GCF_001076695.1	PLASMID	0.897 +/- 0.000
NZ_JVJQ01000116.1	373_PMIR	GCF_001076695.1	PLASMID	0.790 +/- 0.001
NZ_JVHX01000026.1	418_PMIR	GCF_001076705.1	PLASMID	0.614 +/- 0.000
NZ_JVHX01000028.1	418_PMIR	GCF_001076705.1	PLASMID	0.796 +/- 0.001
NZ_JVHX01000067.1	418_PMIR	GCF_001076705.1	PLASMID	1.000 +/- 0.000
NZ_JVHX01000102.1	418_PMIR	GCF_001076705.1	PLASMID	0.661 +/- 0.000
NZ_MBTY01000030.1	T1C	GCF_001858185.1	PLASMID	0.994 +/- 0.000
NZ_NOWA01000087.1	PM187	GCF_002265355.1	PLASMID	1.000 +/- 0.000
NZ_NOWA01000028.1	PM187	GCF_002265355.1	PLASMID	1.000 +/- 0.000
NZ_NOWA01000031.1	PM187	GCF_002265355.1	PLASMID	0.999 +/- 0.000
NZ_NOWA01000040.1	PM187	GCF_002265355.1	PLASMID	0.941 +/- 0.000
NZ_NOWA01000049.1	PM187	GCF_002265355.1	PLASMID	0.731 +/- 0.001
NZ_NOWA01000054.1	PM187	GCF_002265355.1	PLASMID	0.719 +/- 0.000
NZ_NXKC01000016.1	PM005	GCF_002417445.1	PLASMID	0.561 +/- 0.000
NZ_NXKC01000026.1	PM005	GCF_002417445.1	PLASMID	1.000 +/- 0.000
NZ_NXKC01000035.1	PM005	GCF_002417445.1	PLASMID	0.751 +/- 0.000
NZ_NXKC01000048.1	PM005	GCF_002417445.1	PLASMID	0.707 +/- 0.001
NZ_NBVR01000016.1	08MAS0041	GCF_002607735.1	PLASMID	0.680 +/- 0.000
NZ_NBVR01000007.1	08MAS0041	GCF_002607735.1	PLASMID	0.533 +/- 0.001
NZ_NBVR01000019.1	08MAS0041	GCF_002607735.1	PLASMID	0.964 +/- 0.000
NZ_NBVR01000002.1	08MAS0041	GCF_002607735.1	PLASMID	0.907 +/- 0.000
NZ_NBUT01000007.1	CICC	GCF_002749905.1	PLASMID	0.919 +/- 0.000
NZ_NBUT01000039.1	CICC	GCF_002749905.1	PLASMID	0.851 +/- 0.000
NZ_NBUT01000020.1	CICC	GCF_002749905.1	PLASMID	0.710 +/- 0.000
NZ_NGVR01000033.1	08MAS2615	GCF_002777965.1	PLASMID	0.690 +/- 0.000
NZ_PTIJ02000038.1	CRK0329	GCF_002936215.2	PLASMID	0.515 +/- 0.000
NZ_PTIJ02000034.1	CRK0329	GCF_002936215.2	PLASMID	0.747 +/- 0.001
NZ_PUXR01000068.1	PmPHI	GCF_003024745.1	PLASMID	0.511 +/- 0.001
NZ_QDAK01000001.1	AR_0377	GCF_003075585.1	PLASMID	0.998 +/- 0.000
NZ_QDAK01000004.1	AR_0377	GCF_003075585.1	PLASMID	1.000 +/- 0.000
NZ_PENS01000029.1	LMG_28659	GCF_003144325.1	PLASMID	0.997 +/- 0.000
NZ_PENU01000020.1	ATCC_51470	GCF_003144335.1	PLASMID	0.617 +/- 0.000
NZ_PENW01000032.1	FJ2001126-3	GCF_003144405.1	PLASMID	0.687 +/- 0.000
NZ_PENX01000021.1	CA142267	GCF_003144435.1	PLASMID	0.999 +/- 0.000
NZ_PENY01000012.1	TJ1640	GCF_003144445.1	PLASMID	0.571 +/- 0.000
NZ_PENY01000016.1	TJ1640	GCF_003144445.1	PLASMID	0.572 +/- 0.000
NZ_PGWU01000024.1	JCM_1668	GCF_003144475.1	PLASMID	0.999 +/- 0.000
NZ_PENT01000031.1	ATCC_51471	GCF_003144505.1	PLASMID	1.000 +/- 0.000
NZ_BGMB01000056.1	TUM4660	GCF_003176495.1	PLASMID	0.987 +/- 0.000
NZ_BGMB01000059.1	TUM4660	GCF_003176495.1	PLASMID	0.641 +/- 0.001
NZ_BGMB01000066.1	TUM4660	GCF_003176495.1	PLASMID	1.000 +/- 0.000
NZ_QPMG01000021.1	CA142267	GCF_003336825.1	PLASMID	0.999 +/- 0.000
NZ_VKHV01000018.1	CRPM11	GCF_007197625.1	PLASMID	0.937 +/- 0.000
NZ_VKHV01000025.1	CRPM11	GCF_007197625.1	PLASMID	0.965 +/- 0.000
NZ_VKHV01000029.1	CRPM11	GCF_007197625.1	PLASMID	0.726 +/- 0.000
NZ_VKHV01000030.1	CRPM11	GCF_007197625.1	PLASMID	1.000 +/- 0.000
NZ_VKHV01000040.1	CRPM11	GCF_007197625.1	PLASMID	0.635 +/- 0.001
NZ_JAABLV010000023.1	G2671	GCF_009915135.1	PLASMID	0.537 +/- 0.000
NZ_JAABLV010000008.1	G2671	GCF_009915135.1	PLASMID	0.772 +/- 0.001
NZ_JAABLR010000046.1	G2675	GCF_009915175.1	PLASMID	0.855 +/- 0.000
NZ_JAABLR010000047.1	G2675	GCF_009915175.1	PLASMID	0.563 +/- 0.001
NZ_JAABLS010000026.1	G2674	GCF_009915195.1	PLASMID	0.996 +/- 0.000
NZ_JAABLS010000003.1	G2674	GCF_009915195.1	PLASMID	0.936 +/- 0.000
NZ_JAABLU010000006.1	G2672	GCF_009915235.1	PLASMID	0.513 +/- 0.000
NZ_JAABLX010000030.1	G2669	GCF_009915245.1	PLASMID	0.577 +/- 0.001
NZ_JAABLX010000032.1	G2669	GCF_009915245.1	PLASMID	0.569 +/- 0.001
NZ_JAABLX010000004.1	G2669	GCF_009915245.1	PLASMID	1.000 +/- 0.000
NZ_JAABLX010000042.1	G2669	GCF_009915245.1	PLASMID	0.781 +/- 0.001
NZ_JAABLW010000001.1	G2670	GCF_009915285.1	PLASMID	0.842 +/- 0.000
NZ_JAABLW010000002.1	G2670	GCF_009915285.1	PLASMID	0.607 +/- 0.001
NZ_JAABMA010000019.1	G2665	GCF_009915355.1	PLASMID	0.924 +/- 0.000
NZ_JAABMA010000022.1	G2665	GCF_009915355.1	PLASMID	0.719 +/- 0.001
NZ_JAABMA010000040.1	G2665	GCF_009915355.1	PLASMID	0.682 +/- 0.000
NZ_JAABMC010000056.1	G2663	GCF_009915435.1	PLASMID	0.689 +/- 0.001
NZ_JAABMH010000004.1	G2658	GCF_009915565.1	PLASMID	0.511 +/- 0.001
NZ_JAABMH010000044.1	G2658	GCF_009915565.1	PLASMID	0.555 +/- 0.001
NZ_JAABMG010000002.1	G2659	GCF_009915585.1	PLASMID	0.908 +/- 0.000
NZ_JAABMI010000047.1	G2657	GCF_009915595.1	PLASMID	0.717 +/- 0.001
NZ_JAABNI010000022.1	G2618	GCF_009915995.1	PLASMID	0.505 +/- 0.000
NZ_JACKXL010000020.1	131597	GCF_014212505.1	PLASMID	0.695 +/- 0.000
NZ_JACKXS010000026.1	16pro	GCF_014212655.1	PLASMID	0.695 +/- 0.000
NZ_JABUYL010000045.1	FME41	GCF_014897315.1	PLASMID	0.983 +/- 0.000
NZ_JABUYL010000053.1	FME41	GCF_014897315.1	PLASMID	0.996 +/- 0.000
NZ_JABUYL010000036.1	FME41	GCF_014897315.1	PLASMID	1.000 +/- 0.000
NZ_JABUYL010000038.1	FME41	GCF_014897315.1	PLASMID	0.524 +/- 0.000
NZ_JABUYL010000040.1	FME41	GCF_014897315.1	PLASMID	0.999 +/- 0.000
NZ_JABUYL010000041.1	FME41	GCF_014897315.1	PLASMID	0.992 +/- 0.000
NZ_JABUYL010000042.1	FME41	GCF_014897315.1	PLASMID	0.998 +/- 0.000
NZ_JABUYL010000044.1	FME41	GCF_014897315.1	PLASMID	0.876 +/- 0.001
NZ_JADMSH010000014.1	1001254B_151014_E5	GCF_015560685.1	PLASMID	0.821 +/- 0.000
NZ_JADMSH010000042.1	1001254B_151014_E5	GCF_015560685.1	PLASMID	0.728 +/- 0.001
NZ_JADMSH010000044.1	1001254B_151014_E5	GCF_015560685.1	PLASMID	1.000 +/- 0.000
NZ_JADRYN010000030.1	PR00087	GCF_015722565.1	PLASMID	0.840 +/- 0.000
NZ_JADRYY010000051.1	PR00073	GCF_015722795.1	PLASMID	0.847 +/- 0.001
NZ_JADSAH010000026.1	PR00018	GCF_015723795.1	PLASMID	0.999 +/- 0.000
NZ_JADSTK010000037.1	PR00163	GCF_015739625.1	PLASMID	0.995 +/- 0.000
NZ_JADSTZ010000004.1	PR00146	GCF_015739905.1	PLASMID	1.000 +/- 0.000
NZ_JADSTZ010000031.1	PR00146	GCF_015739905.1	PLASMID	0.998 +/- 0.000
NZ_JADSTZ010000033.1	PR00146	GCF_015739905.1	PLASMID	0.998 +/- 0.000
NZ_JADSTZ010000039.1	PR00146	GCF_015739905.1	PLASMID	0.638 +/- 0.000
NZ_JADSUM010000014.1	PR00130	GCF_015740205.1	PLASMID	0.521 +/- 0.001
NZ_JAEHSF010000022.1	PR00269	GCF_016237345.1	PLASMID	0.660 +/- 0.001
NZ_JAEHQU010000017.1	PR00224	GCF_016238105.1	PLASMID	0.693 +/- 0.000
NZ_JAEHQE010000038.1	PR00208	GCF_016238545.1	PLASMID	0.993 +/- 0.000
NZ_JAEHOQ010000017.1	PR00166	GCF_016239305.1	PLASMID	0.998 +/- 0.000
NZ_JAEHOP010000021.1	PR00164	GCF_016239325.1	PLASMID	0.999 +/- 0.000
NZ_SDFG01000028.1	W17	GCF_017169735.1	PLASMID	0.788 +/- 0.000
NZ_SDFH01000028.1	W18	GCF_017169755.1	PLASMID	0.701 +/- 0.000
NZ_SDEX01000018.1	W8	GCF_017169915.1	PLASMID	0.996 +/- 0.000
NZ_SDEX01000019.1	W8	GCF_017169915.1	PLASMID	0.994 +/- 0.000
NZ_JACYFQ010000024.1	NvitL3-1V	GCF_017693275.1	PLASMID	0.873 +/- 0.000
NZ_JAGKMM010000039.1	2020EL-00098	GCF_018067725.1	PLASMID	1.000 +/- 0.000
NZ_JAGKOT010000019.1	2020EL-00031	GCF_018068925.1	PLASMID	1.000 +/- 0.000
NZ_JAGXNI010000022.1	SCBCSZ55	GCF_018334235.1	PLASMID	0.860 +/- 0.000
NZ_JAGXNI010000026.1	SCBCSZ55	GCF_018334235.1	PLASMID	0.662 +/- 0.000
NZ_JAGXMY010000035.1	SCSZC22FQ	GCF_018334355.1	PLASMID	0.638 +/- 0.001
NZ_JAGXMY010000040.1	SCSZC22FQ	GCF_018334355.1	PLASMID	0.676 +/- 0.000
NZ_JAGXMY010000047.1	SCSZC22FQ	GCF_018334355.1	PLASMID	0.517 +/- 0.000
NZ_JAGXMY010000054.1	SCSZC22FQ	GCF_018334355.1	PLASMID	0.588 +/- 0.000
NZ_JAGXNF010000031.1	HBSZC14FQ	GCF_018334395.1	PLASMID	0.752 +/- 0.000
NZ_JAGXNF010000036.1	HBSZC14FQ	GCF_018334395.1	PLASMID	1.000 +/- 0.000
NZ_JAGXNF010000038.1	HBSZC14FQ	GCF_018334395.1	PLASMID	0.999 +/- 0.000
NZ_JAGXNF010000041.1	HBSZC14FQ	GCF_018334395.1	PLASMID	0.689 +/- 0.000
NZ_JAEOXK010000016.1	JX20	GCF_019375415.1	PLASMID	0.561 +/- 0.000
NZ_JAEOXK010000021.1	JX20	GCF_019375415.1	PLASMID	0.520 +/- 0.001
NZ_JAEOXK010000026.1	JX20	GCF_019375415.1	PLASMID	0.999 +/- 0.000
NZ_JAEOXK010000036.1	JX20	GCF_019375415.1	PLASMID	0.779 +/- 0.000
NZ_JAEOXJ010000017.1	JX19	GCF_019376775.1	PLASMID	0.915 +/- 0.000
NZ_JAEOXJ010000030.1	JX19	GCF_019376775.1	PLASMID	0.999 +/- 0.000
NZ_JAEOXJ010000034.1	JX19	GCF_019376775.1	PLASMID	0.995 +/- 0.000
NZ_JAEOXJ010000037.1	JX19	GCF_019376775.1	PLASMID	1.000 +/- 0.000
NZ_JAEOXJ010000039.1	JX19	GCF_019376775.1	PLASMID	0.655 +/- 0.000
NZ_JAENDR010000016.1	YN5	GCF_019376795.1	PLASMID	0.768 +/- 0.000
NZ_JAENDR010000023.1	YN5	GCF_019376795.1	PLASMID	0.986 +/- 0.000
NZ_JAENDR010000024.1	YN5	GCF_019376795.1	PLASMID	0.999 +/- 0.000
NZ_JAENDR010000025.1	YN5	GCF_019376795.1	PLASMID	0.657 +/- 0.001
NZ_JAENDR010000034.1	YN5	GCF_019376795.1	PLASMID	0.581 +/- 0.001
NZ_JAKCNZ010000047.1	INSAq246	GCF_021440385.1	PLASMID	0.817 +/- 0.000
NZ_JAJPSI010000013.1	L00022941	GCF_022408215.1	PLASMID	0.999 +/- 0.000
NZ_JAJPTG010000073.1	L00022908	GCF_022408695.1	PLASMID	0.538 +/- 0.002
NZ_JAJPTG010000004.1	L00022908	GCF_022408695.1	PLASMID	0.696 +/- 0.000
NZ_JAJPTI010000015.1	L00022906	GCF_022408715.1	PLASMID	0.777 +/- 0.000
NZ_JAJPTI010000020.1	L00022906	GCF_022408715.1	PLASMID	0.922 +/- 0.000
NZ_JAJPTI010000023.1	L00022906	GCF_022408715.1	PLASMID	1.000 +/- 0.000
NZ_JAJPTI010000055.1	L00022906	GCF_022408715.1	PLASMID	0.580 +/- 0.001
NZ_JAEUFS010000014.1	B79	GCF_022802515.1	PLASMID	1.000 +/- 0.000
NZ_JAEUFS010000024.1	B79	GCF_022802515.1	PLASMID	0.999 +/- 0.000
NZ_JAEUFS010000031.1	B79	GCF_022802515.1	PLASMID	0.780 +/- 0.000
NZ_JAEUFS010000032.1	B79	GCF_022802515.1	PLASMID	0.605 +/- 0.001
NZ_JAEUFW010000026.1	B178	GCF_022802575.1	PLASMID	0.587 +/- 0.000
NZ_JAEUGB010000021.1	B250	GCF_022802665.1	PLASMID	0.605 +/- 0.000
NZ_JAEUGB010000023.1	B250	GCF_022802665.1	PLASMID	0.911 +/- 0.000
NZ_JAEUGB010000025.1	B250	GCF_022802665.1	PLASMID	0.665 +/- 0.000
NZ_JAEUGB010000027.1	B250	GCF_022802665.1	PLASMID	0.780 +/- 0.000
NZ_JAMKNN010000024.1	PM2-11	GCF_023604725.1	PLASMID	0.782 +/- 0.000
NZ_JAMKNN010000028.1	PM2-11	GCF_023604725.1	PLASMID	0.988 +/- 0.000
NZ_JAMKNN010000034.1	PM2-11	GCF_023604725.1	PLASMID	0.721 +/- 0.000
NZ_JAMKNN010000036.1	PM2-11	GCF_023604725.1	PLASMID	0.792 +/- 0.001
NZ_JAMKNN010000045.1	PM2-11	GCF_023604725.1	PLASMID	0.570 +/- 0.001
NZ_JAMKNQ010000036.1	PM2-7	GCF_023604745.1	PLASMID	0.786 +/- 0.000
NZ_JAMKNQ010000047.1	PM2-7	GCF_023604745.1	PLASMID	0.991 +/- 0.000
NZ_JAMKNR010000033.1	PM2-6	GCF_023604755.1	PLASMID	0.994 +/- 0.000
NZ_JAMKNR010000035.1	PM2-6	GCF_023604755.1	PLASMID	0.941 +/- 0.000
NZ_JAMKNR010000038.1	PM2-6	GCF_023604755.1	PLASMID	0.577 +/- 0.001
NZ_JAMKNY010000016.1	PM1-8	GCF_023604825.1	PLASMID	0.613 +/- 0.000
NZ_JAMKNY010000018.1	PM1-8	GCF_023604825.1	PLASMID	0.687 +/- 0.000
NZ_JAMKNY010000028.1	PM1-8	GCF_023604825.1	PLASMID	0.522 +/- 0.000
NZ_JAMKNY010000029.1	PM1-8	GCF_023604825.1	PLASMID	0.998 +/- 0.000
NZ_JAMKNY010000033.1	PM1-8	GCF_023604825.1	PLASMID	0.995 +/- 0.000
NZ_JAMKNY010000035.1	PM1-8	GCF_023604825.1	PLASMID	0.782 +/- 0.000
NZ_JAMKNY010000040.1	PM1-8	GCF_023604825.1	PLASMID	0.982 +/- 0.000
NZ_JAMKNY010000047.1	PM1-8	GCF_023604825.1	PLASMID	0.700 +/- 0.000
NZ_JAMKNY010000053.1	PM1-8	GCF_023604825.1	PLASMID	0.502 +/- 0.001
NZ_JAMOBP010000023.1	FZP2056	GCF_023653395.1	PLASMID	0.856 +/- 0.000
NZ_JAMOBP010000029.1	FZP2056	GCF_023653395.1	PLASMID	0.667 +/- 0.001
NZ_JAMQBJ010000011.1	FZP2095	GCF_023701425.1	PLASMID	0.564 +/- 0.001
NZ_JAMQBJ010000012.1	FZP2095	GCF_023701425.1	PLASMID	0.675 +/- 0.000
NZ_JAMQBJ010000013.1	FZP2095	GCF_023701425.1	PLASMID	0.779 +/- 0.000
NZ_JAJIYV010000110.1	GZB8C134M	GCF_023913455.1	PLASMID	0.601 +/- 0.001
NZ_JAJIYV010000138.1	GZB8C134M	GCF_023913455.1	PLASMID	0.590 +/- 0.001
NZ_JAJIYV010000024.1	GZB8C134M	GCF_023913455.1	PLASMID	0.843 +/- 0.000
NZ_JAJIYV010000031.1	GZB8C134M	GCF_023913455.1	PLASMID	0.907 +/- 0.000
NZ_JAJIYV010000032.1	GZB8C134M	GCF_023913455.1	PLASMID	0.993 +/- 0.000
NZ_JAJIYV010000037.1	GZB8C134M	GCF_023913455.1	PLASMID	1.000 +/- 0.000
NZ_JAJIYV010000040.1	GZB8C134M	GCF_023913455.1	PLASMID	0.616 +/- 0.000
NZ_JAJIYV010000079.1	GZB8C134M	GCF_023913455.1	PLASMID	0.544 +/- 0.001
NZ_JAMXYA010000013.1	S333-3	GCF_024129515.1	PLASMID	0.521 +/- 0.000
NZ_JAMXYA010000017.1	S333-3	GCF_024129515.1	PLASMID	0.729 +/- 0.000
NZ_JAMXYA010000026.1	S333-3	GCF_024129515.1	PLASMID	0.638 +/- 0.000
NZ_JAMXYA010000041.1	S333-3	GCF_024129515.1	PLASMID	0.994 +/- 0.000
NZ_JANKKL010000019.1	PM0002	GCF_024654645.1	PLASMID	0.992 +/- 0.000
NZ_JAHRDP010000026.1	SCRNC2	GCF_025128325.1	PLASMID	0.689 +/- 0.000
NZ_JAHRDQ010000040.1	SCSZC10	GCF_025128355.1	PLASMID	0.689 +/- 0.000
NZ_JAHRDM010000021.1	HBSZC25	GCF_025128395.1	PLASMID	0.999 +/- 0.000
NZ_JAHRDM010000022.1	HBSZC25	GCF_025128395.1	PLASMID	0.604 +/- 0.000
NZ_JAHRDM010000027.1	HBSZC25	GCF_025128395.1	PLASMID	1.000 +/- 0.000
NZ_JAHRDM010000029.1	HBSZC25	GCF_025128395.1	PLASMID	0.532 +/- 0.001
NZ_JAHRDM010000030.1	HBSZC25	GCF_025128395.1	PLASMID	0.690 +/- 0.000
NZ_JAHRDL010000034.1	HBSZC23	GCF_025128415.1	PLASMID	0.502 +/- 0.001
NZ_JAHRDL010000036.1	HBSZC23	GCF_025128415.1	PLASMID	0.716 +/- 0.000
NZ_JAHRDL010000040.1	HBSZC23	GCF_025128415.1	PLASMID	0.540 +/- 0.001
NZ_JAHRDK010000031.1	HBSZC6	GCF_025128435.1	PLASMID	0.586 +/- 0.001
NZ_JAHRDK010000036.1	HBSZC6	GCF_025128435.1	PLASMID	0.716 +/- 0.000
NZ_JAHRDJ010000034.1	HBSZC3	GCF_025128455.1	PLASMID	0.780 +/- 0.001
NZ_JAHRDJ010000053.1	HBSZC3	GCF_025128455.1	PLASMID	0.729 +/- 0.000
NZ_JAHRDJ010000069.1	HBSZC3	GCF_025128455.1	PLASMID	0.999 +/- 0.000
NZ_JAHRDJ010000071.1	HBSZC3	GCF_025128455.1	PLASMID	0.643 +/- 0.000
NZ_JAHRDG010000030.1	HBNNC5	GCF_025128485.1	PLASMID	0.997 +/- 0.000
NZ_JAHRDG010000031.1	HBNNC5	GCF_025128485.1	PLASMID	1.000 +/- 0.000
NZ_JAHRDG010000034.1	HBNNC5	GCF_025128485.1	PLASMID	0.776 +/- 0.000
NZ_JAHRDI010000019.1	HBRJC9	GCF_025128515.1	PLASMID	0.854 +/- 0.000
NZ_JAHRDI010000044.1	HBRJC9	GCF_025128515.1	PLASMID	0.980 +/- 0.000
NZ_JAHRDI010000050.1	HBRJC9	GCF_025128515.1	PLASMID	0.546 +/- 0.002
NZ_JAHRDI010000053.1	HBRJC9	GCF_025128515.1	PLASMID	0.850 +/- 0.000
NZ_JAHRDE010000034.1	HBDJC1	GCF_025128545.1	PLASMID	0.715 +/- 0.000
NZ_JAHRDE010000043.1	HBDJC1	GCF_025128545.1	PLASMID	0.521 +/- 0.000
NZ_JALMDO010000014.1	TQ12	GCF_025175055.1	PLASMID	1.000 +/- 0.000
NZ_JALMDO010000015.1	TQ12	GCF_025175055.1	PLASMID	0.714 +/- 0.000
NZ_JALMDO010000025.1	TQ12	GCF_025175055.1	PLASMID	0.508 +/- 0.001
NZ_JALMDO010000026.1	TQ12	GCF_025175055.1	PLASMID	0.855 +/- 0.000
NZ_JALMDO010000029.1	TQ12	GCF_025175055.1	PLASMID	0.654 +/- 0.000
NZ_JALMES010000016.1	JZ35	GCF_025176745.1	PLASMID	0.912 +/- 0.000
NZ_JALMES010000024.1	JZ35	GCF_025176745.1	PLASMID	0.508 +/- 0.001
NZ_JALMES010000027.1	JZ35	GCF_025176745.1	PLASMID	0.842 +/- 0.000
NZ_JALMES010000032.1	JZ35	GCF_025176745.1	PLASMID	0.655 +/- 0.000
NZ_JALMET010000011.1	JZ30	GCF_025176765.1	PLASMID	0.904 +/- 0.000
NZ_JALMET010000012.1	JZ30	GCF_025176765.1	PLASMID	0.755 +/- 0.000
NZ_JALMET010000015.1	JZ30	GCF_025176765.1	PLASMID	0.999 +/- 0.000
NZ_JALMET010000031.1	JZ30	GCF_025176765.1	PLASMID	0.688 +/- 0.000
NZ_JALMET010000032.1	JZ30	GCF_025176765.1	PLASMID	0.777 +/- 0.000
NZ_JAOBQG010000045.1	FB4	GCF_025245725.1	PLASMID	0.995 +/- 0.000
NZ_JAMOJI010000022.1	FZP2561	GCF_025379405.1	PLASMID	0.960 +/- 0.000
NZ_JAMOJI010000026.1	FZP2561	GCF_025379405.1	PLASMID	0.637 +/- 0.000
NZ_JAMOJN010000015.1	FZP3364	GCF_025379485.1	PLASMID	0.999 +/- 0.000
NZ_JAMOJN010000020.1	FZP3364	GCF_025379485.1	PLASMID	0.797 +/- 0.000
NZ_JAMOJS010000018.1	FZP4349	GCF_025379625.1	PLASMID	0.598 +/- 0.000
NZ_JAMOJS010000034.1	FZP4349	GCF_025379625.1	PLASMID	0.709 +/- 0.000
NZ_JAOSFK010000012.1	66	GCF_025660525.1	PLASMID	1.000 +/- 0.000
NZ_JAOSFK010000043.1	66	GCF_025660525.1	PLASMID	0.859 +/- 0.000
NZ_JAOSFK010000028.1	66	GCF_025660525.1	PLASMID	0.653 +/- 0.001
NZ_JAOSFN010000027.1	63	GCF_025660585.1	PLASMID	0.987 +/- 0.000
NZ_JAOSFN010000029.1	63	GCF_025660585.1	PLASMID	0.963 +/- 0.000
NZ_JAOSFN010000031.1	63	GCF_025660585.1	PLASMID	0.653 +/- 0.001
NZ_JAOSFN010000038.1	63	GCF_025660585.1	PLASMID	0.678 +/- 0.000
NZ_JAOSFN010000042.1	63	GCF_025660585.1	PLASMID	0.508 +/- 0.000
NZ_JAOSFM010000036.1	124	GCF_025660635.1	PLASMID	0.657 +/- 0.000
NZ_BRVF01000013.1	TUM2623	GCF_026011595.1	PLASMID	1.000 +/- 0.000
NZ_FNAA01000022.1	NLAE-zl-C285	GCF_900101725.1	PLASMID	0.883 +/- 0.000
NZ_FOPN01000031.1	NLAE-zl-G534	GCF_900113495.1	PLASMID	0.968 +/- 0.000
NZ_UGTQ01000007.1	NCTC12737	GCF_900455015.1	PLASMID	1.000 +/- 0.000
NZ_UATP01000005.1	NCTC60	GCF_900455025.1	PLASMID	1.000 +/- 0.000
NZ_UATQ01000004.1	NCTC12446	GCF_900455045.1	PLASMID	0.992 +/- 0.000
NZ_UGTX01000001.1	NCTC13376	GCF_900455195.1	PLASMID	0.841 +/- 0.000
NZ_UGTW01000005.1	NCTC10376	GCF_900455275.1	PLASMID	0.976 +/- 0.000
NZ_UGTW01000003.1	NCTC10376	GCF_900455275.1	PLASMID	1.000 +/- 0.000
NZ_UGTW01000004.1	NCTC10376	GCF_900455275.1	PLASMID	0.999 +/- 0.000
NZ_CABMNS010000002.1	-	GCF_902387925.1	PLASMID	1.000 +/- 0.000

## Sheet: Table S6
Table S6. List of virulence-related genes as annotated in the VFDB database (setB 2024).
VF ID	Protein ID	Gene name/locus_tag	Product	VF category	Organism
VFG042610	WP_004243875	PMI_RS09265	fimbrial protein	PMF pili (VF1236) - Adherence (VFC0001)	Proteus mirabilis HI4320
VFG042611	WP_012368136	PMI_RS09270	fimbria/pilus outer membrane usher protein	PMF pili (VF1236) - Adherence (VFC0001)	Proteus mirabilis HI4320
VFG042612	WP_004243877	PMI_RS09275	molecular chaperone	PMF pili (VF1236) - Adherence (VFC0001)	Proteus mirabilis HI4320
VFG042613	WP_004248451	PMI_RS09280	fimbrial protein	PMF pili (VF1236) - Adherence (VFC0001)	Proteus mirabilis HI4320
VFG042614	WP_012368137	PMI_RS09285	type 1 fimbrial protein	PMF pili (VF1236) - Adherence (VFC0001)	Proteus mirabilis HI4320
VFG042615	WP_012367647	PMI_RS02630	helix-turn-helix transcriptional regulator	Uroepithelial cell adhesin (UCA) (VF1235) - Adherence (VFC0001)	Proteus mirabilis HI4320
VFG042616	WP_012367648	PMI_RS02635	type 1 fimbrial protein	Uroepithelial cell adhesin (UCA) (VF1235) - Adherence (VFC0001)	Proteus mirabilis HI4320
VFG042617	WP_012367649	PMI_RS02640	fimbrial biogenesis outer membrane usher protein	Uroepithelial cell adhesin (UCA) (VF1235) - Adherence (VFC0001)	Proteus mirabilis HI4320
VFG042618	WP_012367650	PMI_RS02645	fimbria/pilus periplasmic chaperone	Uroepithelial cell adhesin (UCA) (VF1235) - Adherence (VFC0001)	Proteus mirabilis HI4320
VFG042619	WP_012367651	ucaA	uroepithelial cell adherence major pilin UcaA	Uroepithelial cell adhesin (UCA) (VF1235) - Adherence (VFC0001)	Proteus mirabilis HI4320
VFG042620	WP_004247323	mrpI	phase variation DNA invertase MrpI	Proteus-like (MR/P) fimbriae, mannose resistant (biofilm formation) (VF1233) - Adherence (VFC0001)	Proteus mirabilis HI4320
VFG042621	WP_004247325	mrpA	MR/P fimbria major subunit MrpA	Proteus-like (MR/P) fimbriae, mannose resistant (biofilm formation) (VF1233) - Adherence (VFC0001)	Proteus mirabilis HI4320
VFG042622	WP_023843516	mrpB	MR/P fimbria assembly terminator MrpB	Proteus-like (MR/P) fimbriae, mannose resistant (biofilm formation) (VF1233) - Adherence (VFC0001)	Proteus mirabilis HI4320
VFG042623	WP_004247328	mrpC	MR/P fimbria usher protein MrpC	Proteus-like (MR/P) fimbriae, mannose resistant (biofilm formation) (VF1233) - Adherence (VFC0001)	Proteus mirabilis HI4320
VFG042624	WP_004244924	mrpD	MR/P fimbria assembly chaperone MrpD	Proteus-like (MR/P) fimbriae, mannose resistant (biofilm formation) (VF1233) - Adherence (VFC0001)	Proteus mirabilis HI4320
VFG042625	WP_004244923	PMI_RS01295	fimbrial protein	Proteus-like (MR/P) fimbriae, mannose resistant (biofilm formation) (VF1233) - Adherence (VFC0001)	Proteus mirabilis HI4320
VFG042626	WP_004244922	PMI_RS01300	fimbrial protein	Proteus-like (MR/P) fimbriae, mannose resistant (biofilm formation) (VF1233) - Adherence (VFC0001)	Proteus mirabilis HI4320
VFG042627	WP_004244920	PMI_RS01305	type 1 fimbrial protein	Proteus-like (MR/P) fimbriae, mannose resistant (biofilm formation) (VF1233) - Adherence (VFC0001)	Proteus mirabilis HI4320
VFG042628	WP_004244918	mrpH	MR/P fimbria adhesin subunit MrpH	Proteus-like (MR/P) fimbriae, mannose resistant (biofilm formation) (VF1233) - Adherence (VFC0001)	Proteus mirabilis HI4320
VFG042629	WP_004244917	mrpJ	transcriptional regulator MrpJ	Proteus-like (MR/P) fimbriae, mannose resistant (biofilm formation) (VF1233) - Adherence (VFC0001)	Proteus mirabilis HI4320
VFG000151	NP_250121	lasR	transcriptional regulator LasR	Quorum sensing (VF0093) - Biofilm (VFC0271)	Pseudomonas aeruginosa PAO1
VFG012458	YP_026164	agn43	CP4-44 prophage; self recognizing antigen 43 (Ag43) autotransporter	Antigen 43, AIDA-I type (VF1114) - Biofilm (VFC0271)	Escherichia coli str. K-12 substr. MG1655
VFG036019	WP_000820574	cah	Ag43/Cah family autotransporter adhesin	Cah, AIDA-I type (VF1129) - Biofilm (VFC0271)	Escherichia coli O104:H4 str. 2009EL-2050
VFG042330	WP_012368231	hpmB	hemolysin secretion/activation protein HpmB	HpmA-HpmB (VF1292) - Effector delivery system (VFC0086)	Proteus mirabilis HI4320
VFG042331	WP_012368232	hpmA	calcium-independent hemolysin HpmA	HpmA-HpmB (VF1292) - Effector delivery system (VFC0086)	Proteus mirabilis HI4320
VFG042332	WP_036895484	aipA	trimeric autotransporter adhesin AipA	AipA (VF1293) - Effector delivery system (VFC0086)	Proteus mirabilis HI4320
VFG042333	WP_012368325	pta	autotransporter Pta	Proteus toxic agglutinin (Pta) (VF1291) - Effector delivery system (VFC0086)	Proteus mirabilis HI4320
VFG042334	WP_012368436	taaP	trimeric autotransporter adhesin TaaP	TaaP (VF1294) - Effector delivery system (VFC0086)	Proteus mirabilis HI4320
VFG003494	WP_011117648	yopJ/yopP	type III secretion system effector YopP/YopJ, acetyltransferase	TTSS secreted effectors (VF1021) - Effector delivery system (VFC0086)	Yersinia enterocolitica subsp. enterocolitica 8081
VFG012478	WP_000376544	hlyB	Hemolysin B	Hemolysin (VF0225) - Exotoxin (VFC0235)	Escherichia coli 536
VFG012490	WP_001534651	hlyC	Hemolysin C	Hemolysin (VF0225) - Exotoxin (VFC0235)	Escherichia coli 536
VFG033877	WP_000860465	hlyD	Hemolysin D	Hemolysin (VF0207) - Exotoxin (VFC0235)	Escherichia coli UMNK88
VFG000863	BAA94855	east1	heat-stable enterotoxin 1	EAST1 (VF0216) - Exotoxin (VFC0235)	Escherichia coli O44:H18 042
VFG043807	WP_004244908	PMI_RS01355	serralysin family metalloprotease	ZapA (VF1332) - Exotoxin (VFC0235)	Proteus mirabilis HI4320
VFG044280	WP_004244967	PMI_RS01110	iron ABC transporter permease	Proteobactin (VF1252) - Nutritional/Metabolic factor (VFC0272)	Proteus mirabilis HI4320
VFG044281	WP_012367516	PMI_RS01115	ABC transporter ATP-binding protein	Proteobactin (VF1252) - Nutritional/Metabolic factor (VFC0272)	Proteus mirabilis HI4320
VFG044282	WP_012367517	PMI_RS01120	CoA ester lyase	Proteobactin (VF1252) - Nutritional/Metabolic factor (VFC0272)	Proteus mirabilis HI4320
VFG044283	WP_012367518	PMI_RS01125	IucA/IucC family siderophore biosynthesis protein	Proteobactin (VF1252) - Nutritional/Metabolic factor (VFC0272)	Proteus mirabilis HI4320
VFG044284	WP_012367519	PMI_RS01130	TonB-dependent siderophore receptor	Proteobactin (VF1252) - Nutritional/Metabolic factor (VFC0272)	Proteus mirabilis HI4320
VFG044285	WP_012367520	PMI_RS01135	Y4yA family PLP-dependent enzyme	Proteobactin (VF1252) - Nutritional/Metabolic factor (VFC0272)	Proteus mirabilis HI4320
VFG044286	WP_012367521	PMI_RS01140	cysteine synthase family protein	Proteobactin (VF1252) - Nutritional/Metabolic factor (VFC0272)	Proteus mirabilis HI4320
VFG044287	WP_012367522	PMI_RS01145	NAD/NADP-dependent octopine/nopaline dehydrogenase family protein	Proteobactin (VF1252) - Nutritional/Metabolic factor (VFC0272)	Proteus mirabilis HI4320
VFG044288	WP_012367523	PMI_RS01150	MFS transporter	Proteobactin (VF1252) - Nutritional/Metabolic factor (VFC0272)	Proteus mirabilis HI4320
VFG044289	WP_004247313	PMI_RS01155	ABC transporter substrate-binding protein	Proteobactin (VF1252) - Nutritional/Metabolic factor (VFC0272)	Proteus mirabilis HI4320
VFG044290	WP_004244957	PMI_RS01160	ParB N-terminal domain-containing protein	Proteobactin (VF1252) - Nutritional/Metabolic factor (VFC0272)	Proteus mirabilis HI4320
VFG044291	WP_012367988	PMI_RS06900	TonB-dependent hemoglobin/transferrin/lactoferrin family receptor	HmuR2 (VF1253) - Nutritional/Metabolic factor (VFC0272)	Proteus mirabilis HI4320
VFG044292	WP_036907935	PMI_RS06905	hemin-degrading factor	HmuR2 (VF1253) - Nutritional/Metabolic factor (VFC0272)	Proteus mirabilis HI4320
VFG044293	WP_004243179	PMI_RS06910	hemin ABC transporter substrate-binding protein	HmuR2 (VF1253) - Nutritional/Metabolic factor (VFC0272)	Proteus mirabilis HI4320
VFG044294	WP_004243180	PMI_RS06915	iron ABC transporter permease	HmuR2 (VF1253) - Nutritional/Metabolic factor (VFC0272)	Proteus mirabilis HI4320
VFG044295	WP_004243181	PMI_RS06920	heme ABC transporter ATP-binding protein	HmuR2 (VF1253) - Nutritional/Metabolic factor (VFC0272)	Proteus mirabilis HI4320
VFG044296	WP_000428182	PMI_RS12820	TonB-dependent receptor	Yersiniabactin-related (VF1251) - Nutritional/Metabolic factor (VFC0272)	Proteus mirabilis HI4320
VFG044297	WP_000974234	PMI_RS12825	MFS transporter	Yersiniabactin-related (VF1251) - Nutritional/Metabolic factor (VFC0272)	Proteus mirabilis HI4320
VFG044298	WP_000371013	PMI_RS12830	class I SAM-dependent methyltransferase	Yersiniabactin-related (VF1251) - Nutritional/Metabolic factor (VFC0272)	Proteus mirabilis HI4320
VFG044299	WP_012368439	PMI_RS12835	non-ribosomal peptide synthetase	Yersiniabactin-related (VF1251) - Nutritional/Metabolic factor (VFC0272)	Proteus mirabilis HI4320
VFG044300	WP_012368440	PMI_RS12840	type I polyketide synthase	Yersiniabactin-related (VF1251) - Nutritional/Metabolic factor (VFC0272)	Proteus mirabilis HI4320
VFG044301	WP_000801189	PMI_RS12845	Gfo/Idh/MocA family oxidoreductase	Yersiniabactin-related (VF1251) - Nutritional/Metabolic factor (VFC0272)	Proteus mirabilis HI4320
VFG044302	WP_004239723	PMI_RS12850	thioesterase II family protein	Yersiniabactin-related (VF1251) - Nutritional/Metabolic factor (VFC0272)	Proteus mirabilis HI4320
VFG044303	WP_001044024	PMI_RS12855	ABC transporter ATP-binding protein/permease	Yersiniabactin-related (VF1251) - Nutritional/Metabolic factor (VFC0272)	Proteus mirabilis HI4320
VFG044304	WP_000588838	PMI_RS12860	ABC transporter ATP-binding protein/permease	Yersiniabactin-related (VF1251) - Nutritional/Metabolic factor (VFC0272)	Proteus mirabilis HI4320
VFG044305	WP_000071884	PMI_RS12865	4'-phosphopantetheinyl transferase superfamily protein	Yersiniabactin-related (VF1251) - Nutritional/Metabolic factor (VFC0272)	Proteus mirabilis HI4320

## Sheet: Table S7
Table S7. Transcriptomic and fitness factor profiles of key virulence-associated genes in P. mirabilis under infection-relevant conditions​
VF ID	VF category	Product	PMI Number	ORF Designation	Gene	Pearson MM et al. 2010. Infect Immun		Pearson MM et al. 2011. Infect Immun	Armbruster CE et al. 2017. PLoS Pathog					Armbruster CE et al. 2019. PLoS Pathog
						Swarm_v_broth	Consol_v_broth	Murine UTI Fold Change	Growth in rich medium	SS Bladder Fold Change	SS Kidney Fold Change	Coinfection Bladder Fold Change	Coinfection Kidney Fold Change	Spleen Fold Change	Liver Fold Change	Infection Specific Defect (Liver and Spleen)	Infection Specific Defect (Spleen Only)	RPMI Defect	HI-Naive Serum Defect	HI-APS Serum Defect
VFG042610	PMF pili (VF1236) - Adherence (VFC0001)	fimbrial protein	PMI1877	PMI_RS09265	pmfA	-10.47	-9.63	-29.64	-	-	-	-	-	23.56	5.1	No	Yes	No	No	No
VFG042611	PMF pili (VF1236) - Adherence (VFC0001)	fimbria/pilus outer membrane usher protein	PMI1878	PMI_RS09270	pmfC	-	-	-	-	-	-	-	-	11.16	4.11	No	Yes	No	No	No
VFG042612	PMF pili (VF1236) - Adherence (VFC0001)	molecular chaperone	PMI1879	PMI_RS09275	pmfD	-4.39	-5.14	-6.98	-	-	-	-	-	-	-	-	-	-	-	-
VFG042613	PMF pili (VF1236) - Adherence (VFC0001)	fimbrial protein	PMI1880	PMI_RS09280	pmfE	-	-	-	-	-	-	-	-	-	-	-	-	-	-	-
VFG042614	PMF pili (VF1236) - Adherence (VFC0001)	type 1 fimbrial protein	PMI1881	PMI_RS09285	pmfF	-	-4.13	-	-	-	-	-	-	21.84	5.88	No	Yes	No	No	No
VFG042615	Uroepithelial cell adhesin (UCA) (VF1235) - Adherence (VFC0001)	helix-turn-helix transcriptional regulator	PMI0532	PMI_RS02630	-	-	-	-	-	-	-	-	-	-	-	-	-	-	-	-
VFG042616	Uroepithelial cell adhesin (UCA) (VF1235) - Adherence (VFC0001)	type 1 fimbrial protein	PMI0533	PMI_RS02635	-	-	-	-	-	-	-	-	-	13.59	5.46	No	Yes	No	No	No
VFG042617	Uroepithelial cell adhesin (UCA) (VF1235) - Adherence (VFC0001)	fimbrial biogenesis outer membrane usher protein	PMI0534	PMI_RS02640	-	-	-	-	-	-	-	-	-	11.72	4.28	No	Yes	No	No	No
VFG042618	Uroepithelial cell adhesin (UCA) (VF1235) - Adherence (VFC0001)	fimbria/pilus periplasmic chaperone	PMI0535	PMI_RS02645	-	-	-	-	-	-	-	-	-	-	-	-	-	-	-	-
VFG042619	Uroepithelial cell adhesin (UCA) (VF1235) - Adherence (VFC0001)	uroepithelial cell adherence major pilin UcaA	PMI0536	PMI_RS02650	uca	-8.68	-7.12	-	-	-	-	-	-	22.7	4.54	No	Yes	No	No	No
VFG042620	Proteus-like (MR/P) fimbriae, mannose resistant (biofilm formation) (VF1233) - Adherence (VFC0001)	phase variation DNA invertase MrpI	PMI0262	PMI_RS01270	mrpI	-	-	-	-	-	-	-	-	-	-	-	-	-	-	-
VFG042621	Proteus-like (MR/P) fimbriae, mannose resistant (biofilm formation) (VF1233) - Adherence (VFC0001)	MR/P fimbria major subunit MrpA	PMI0263	PMI_RS01275	mrpA	-	-	13806.3	-	-	-	-	-	-	-	-	-	-	-	-
VFG042622	Proteus-like (MR/P) fimbriae, mannose resistant (biofilm formation) (VF1233) - Adherence (VFC0001)	MR/P fimbria assembly terminator MrpB	PMI0264	PMI_RS01280	mrpB	-	-	1672.09	-	-	-	-	-	-	-	-	-	-	-	-
VFG042623	Proteus-like (MR/P) fimbriae, mannose resistant (biofilm formation) (VF1233) - Adherence (VFC0001)	MR/P fimbria usher protein MrpC	PMI0265	PMI_RS01285	mrpC	-	-	598.01	-	-	-	-	-	13.66	5.35	No	Yes	No	No	No
VFG042624	Proteus-like (MR/P) fimbriae, mannose resistant (biofilm formation) (VF1233) - Adherence (VFC0001)	MR/P fimbria assembly chaperone MrpD	PMI0266	PMI_RS01290	mrpD	-	-	1358.22	-	-	-	-	-	-	-	-	-	-	-	-
VFG042625	Proteus-like (MR/P) fimbriae, mannose resistant (biofilm formation) (VF1233) - Adherence (VFC0001)	fimbrial protein	PMI0267	PMI_RS01295	mrpE	-	-	616.84	-	-	-	-	-	-	-	-	-	-	-	-
VFG042626	Proteus-like (MR/P) fimbriae, mannose resistant (biofilm formation) (VF1233) - Adherence (VFC0001)	fimbrial protein	PMI0268	PMI_RS01300	mrpF	-	-	1227.47	-	-	-	-	-	-	-	-	-	-	-	-
VFG042627	Proteus-like (MR/P) fimbriae, mannose resistant (biofilm formation) (VF1233) - Adherence (VFC0001)	type 1 fimbrial protein	PMI0269	PMI_RS01305	mrpG	-	-	693.49	-	-	-	-	-	-	-	-	-	-	-	-
VFG042628	Proteus-like (MR/P) fimbriae, mannose resistant (biofilm formation) (VF1233) - Adherence (VFC0001)	MR/P fimbria adhesin subunit MrpH	PMI0270	PMI_RS01310	mrpH	-	-	514.01	-	-	-	-	-	12.41	4.62	No	Yes	No	No	No
VFG042629	Proteus-like (MR/P) fimbriae, mannose resistant (biofilm formation) (VF1233) - Adherence (VFC0001)	transcriptional regulator MrpJ	PMI0271	PMI_RS01315	mrpJ	-	-	904.14	-	-	-	-	-	-	-	-	-	-	-	-
VFG042330	HpmA-HpmB (VF1292) - Effector delivery system (VFC0086)	hemolysin secretion/activation protein HpmB	PMI2056	PMI_RS10135	hpmB	-	-	-	-	-	-	-	-	8.83	3.9	No	Yes	No	No	No
VFG042331	HpmA-HpmB (VF1292) - Effector delivery system (VFC0086)	calcium-independent hemolysin HpmA	PMI2057	PMI_RS10140	hpmA	8.12	4.66	-	-	-	-	-	-	12.01	3.4	No	Yes	No	No	No
VFG042332	AipA (VF1293) - Effector delivery system (VFC0086)	trimeric autotransporter adhesin AipA	PMI2122	PMI_RS10460	-	-	-	-	-	-	-	-	-	-	-	-	-	-	-	-
VFG042333	Proteus toxic agglutinin (Pta) (VF1291) - Effector delivery system (VFC0086)	autotransporter Pta	PMI1772	PMI_RS08690	pta	-3	-5.19	3.16	-	-	2.69	-	-	25.82	10.16	No	No	Yes	Yes	No
VFG042334	TaaP (VF1294) - Effector delivery system (VFC0086)	trimeric autotransporter adhesin TaaP	PMI2575	PMI_RS12715	-	-	-	-	-	-	-	-	-	27.47	7.66	No	Yes	No	No	No
VFG043807	ZapA (VF1332) - Exotoxin (VFC0235)	serralysin family metalloprotease	PMI0279	PMI_RS01355	zapA	4.57	4.78	-	-	-	-	-	-	-	-	-	-	-	-	-
VFG044280	Proteobactin (VF1252) - Nutritional/Metabolic factor (VFC0272)	iron ABC transporter permease	PMI0229	PMI_RS01110	-	-	-	-	-	-	-	-	-	-	-	-	-	-	-	-
VFG044281	Proteobactin (VF1252) - Nutritional/Metabolic factor (VFC0272)	ABC transporter ATP-binding protein	PMI0230	PMI_RS01115	-	-	-	-	-	-	-	-	-	-	-	-	-	-	-	-
VFG044282	Proteobactin (VF1252) - Nutritional/Metabolic factor (VFC0272)	CoA ester lyase	PMI0231	PMI_RS01120	-	-	-	-	-	-	-	-	-	15.79	4.74	No	Yes	No	No	No
VFG044283	Proteobactin (VF1252) - Nutritional/Metabolic factor (VFC0272)	IucA/IucC family siderophore biosynthesis protein	PMI0232	PMI_RS01125	-	-	-	-	-	-	-	-	-	8.33	4.21	No	Yes	No	No	No
VFG044284	Proteobactin (VF1252) - Nutritional/Metabolic factor (VFC0272)	TonB-dependent siderophore receptor	PMI0233	PMI_RS01130	-	-	-	-	-	-	-	-	-	16.09	4.55	No	Yes	No	No	No
VFG044285	Proteobactin (VF1252) - Nutritional/Metabolic factor (VFC0272)	Y4yA family PLP-dependent enzyme	PMI0234	PMI_RS01135	-	-	-	-	-	-	-	-	-	8.03	3.41	No	Yes	No	No	No
VFG044286	Proteobactin (VF1252) - Nutritional/Metabolic factor (VFC0272)	cysteine synthase family protein	PMI0235	PMI_RS01140	-	-	-	-	-	-	-	-	-	-	-	-	-	-	-	-
VFG044287	Proteobactin (VF1252) - Nutritional/Metabolic factor (VFC0272)	NAD/NADP-dependent octopine/nopaline dehydrogenase family protein	PMI0236	PMI_RS01145	-	-	-	-	-	2.18	-	-	-	12.56	4.2	No	Yes	No	No	No
VFG044288	Proteobactin (VF1252) - Nutritional/Metabolic factor (VFC0272)	MFS transporter	PMI0237	PMI_RS01150	-	-	-	-	-	-	-	-	-	15.91	5.61	No	Yes	No	No	No
VFG044289	Proteobactin (VF1252) - Nutritional/Metabolic factor (VFC0272)	ABC transporter substrate-binding protein	PMI0238	PMI_RS01155	-	-	-	-	-	-	-	-	-	14.54	4.53	No	Yes	No	No	No
VFG044290	Proteobactin (VF1252) - Nutritional/Metabolic factor (VFC0272)	ParB N-terminal domain-containing protein	PMI0239	PMI_RS01160	-	-	-	-	-	-	-	-	-	21.72	9.37	No	Yes	No	No	No
VFG044291	HmuR2 (VF1253) - Nutritional/Metabolic factor (VFC0272)	TonB-dependent hemoglobin/transferrin/lactoferrin family receptor	PMI1426	PMI_RS06900	hmuR2	-	-	-	-	-	-	-	-	10.49	3.31	No	No	No	Yes	Yes
VFG044292	HmuR2 (VF1253) - Nutritional/Metabolic factor (VFC0272)	hemin-degrading factor	PMI1427	PMI_RS06905	hmuS	-	-	52.59	-	-	-	-	-	-	-	-	-	-	-	-
VFG044293	HmuR2 (VF1253) - Nutritional/Metabolic factor (VFC0272)	hemin ABC transporter substrate-binding protein	PMI1428	PMI_RS06910	hmuT	-	-	31.28	-	-	-	-	-	-	-	-	-	-	-	-
VFG044294	HmuR2 (VF1253) - Nutritional/Metabolic factor (VFC0272)	iron ABC transporter permease	PMI1429	PMI_RS06915	hmuU	-	-	-	-	-	-	-	-	-	-	-	-	-	-	-
VFG044295	HmuR2 (VF1253) - Nutritional/Metabolic factor (VFC0272)	heme ABC transporter ATP-binding protein	PMI1430	PMI_RS06920	hmuV	-	-	-	-	-	-	-	-	-	-	-	-	-	-	-
VFG044296	Yersiniabactin-related (VF1251) - Nutritional/Metabolic factor (VFC0272)	TonB-dependent receptor	PMI2596	PMI_RS12820	-	-	-	-	-	-	-	-	-	14.06	4.99	No	Yes	No	No	No
VFG044297	Yersiniabactin-related (VF1251) - Nutritional/Metabolic factor (VFC0272)	MFS transporter	PMI2597	PMI_RS12825	-	-	-	-	-	-	-	-	-	21.31	6.77	No	Yes	No	No	No
VFG044298	Yersiniabactin-related (VF1251) - Nutritional/Metabolic factor (VFC0272)	class I SAM-dependent methyltransferase	PMI2598	PMI_RS12830	-	-	-	24.85	-	-	-	-	-	21.79	6.64	No	Yes	No	No	No
VFG044299	Yersiniabactin-related (VF1251) - Nutritional/Metabolic factor (VFC0272)	non-ribosomal peptide synthetase	PMI2599	PMI_RS12835	-	-	-	-	-	-	-	-	-	15.38	5.35	Yes	No	No	No	No
VFG044300	Yersiniabactin-related (VF1251) - Nutritional/Metabolic factor (VFC0272)	type I polyketide synthase	PMI2600	PMI_RS12840	nrpS	-	-	-	-	-	-	-	-	14.94	4.85	Yes	No	No	No	No
VFG044301	Yersiniabactin-related (VF1251) - Nutritional/Metabolic factor (VFC0272)	Gfo/Idh/MocA family oxidoreductase	PMI2601	PMI_RS12845	nrpU	-	-	-	-	-	-	-	-	9.99	4.05	No	Yes	No	No	No
VFG044302	Yersiniabactin-related (VF1251) - Nutritional/Metabolic factor (VFC0272)	thioesterase II family protein	PMI2602	PMI_RS12850	nrpT	-	-	-	-	-	-	-	-	-	-	-	-	-	-	-
VFG044303	Yersiniabactin-related (VF1251) - Nutritional/Metabolic factor (VFC0272)	ABC transporter ATP-binding protein/permease	PMI2603	PMI_RS12855	nrpA	-	-	-	-	-	-	-	-	-	-	-	-	-	-	-
VFG044304	Yersiniabactin-related (VF1251) - Nutritional/Metabolic factor (VFC0272)	ABC transporter ATP-binding protein/permease	PMI2604	PMI_RS12860	nrpB	-	-	-	-	-	-	-	-	13.03	4.64	No	Yes	No	No	No
VFG044305	Yersiniabactin-related (VF1251) - Nutritional/Metabolic factor (VFC0272)	4'-phosphopantetheinyl transferase superfamily protein	PMI2605	PMI_RS12865	nrpG	-	-	-	-	-	-	-	-	-	-	-	-	-	-	-
Pearson MM, Rasko DA, Smith SN, Mobley HLT. 2010. Transcriptome of swarming Proteus mirabilis. Infect Immun 78:2834–2845.
Pearson MM, Yep A, Smith SN, Mobley HLT. 2011. Transcriptome of Proteus mirabilis in the murine urinary tract: virulence and nitrogen assimilation gene expression. Infect Immun 79:2619–2631.
Armbruster CE, Forsyth-DeOrnellas V, Johnson AO, Smith SN, Zhao L, Wu W, Mobley HLT. 2017. Genome-wide transposon mutagenesis of Proteus mirabilis: Essential genes, fitness factors for catheter-associated urinary tract infection, and the impact of polymicrobial infection on fitness requirements. PLoS Pathog 13:e1006434.
Armbruster CE, Forsyth VS, Johnson AO, Smith SN, White AN, Brauer AL, Learman BS, Zhao L, Wu W, Anderson MT, Bachman MA, Mobley HLT. 2019. Twin arginine translocation, ammonia incorporation, and polyamine biosynthesis are crucial for Proteus mirabilis fitness during bloodstream infection. PLoS Pathog 15:e1007653.
